# Supplementary material for: Immune-Related lncRNA Signature for Predicting the Immune Landscape of Head and Neck Squamous Cell Carcinoma
Source: Front Mol Biosci. 2021 Jul 13;8:689224. doi: 10.3389/fmolb.2021.689224 (PMC8313825; doi:10.3389/fmolb.2021.689224)
Supplement: Supplementary file 1 [file Table1.XLS]

gene	conMean	treatMean	logFC	pValue	fdr
PTCSC2	1.56796546490909	1.24419990258084	-0.333675485440556	0.0177343016323493	0.0249108283629498
ELF3-AS1	1.44422155652273	0.982416132958084	-0.555885924002243	0.0215020031943105	0.0297974017395243
FAM83A-AS1	3.58516133461364	6.49021339086427	0.85622787057097	0.00338847199542495	0.00552252094965421
EMSLR	2.59794236938636	6.46903983276846	1.316182168515	3.21681808817147e-08	1.28317274014354e-07
AC012615.1	0.710052103204545	1.19125615208383	0.74648686703549	0.0165342125172511	0.0233614509539243
UBL7-AS1	0.953965991227273	1.30764462714172	0.454960778828648	0.000303748094867856	0.000602489353007121
AC006449.7	0.857146459931818	1.12419749242914	0.391281859371516	0.641357694320583	0.671101819274581
AP000759.1	2.28278767784091	4.35425175962874	0.931628144814101	1.11952870368568e-09	5.94338032397839e-09
AC098484.1	1.24173863840909	1.13079956182635	-0.135018317293186	0.0741281659230748	0.0925960826928374
TNRC6C-AS1	0.690436491977273	1.51294327301397	1.13177727239141	3.09080972742039e-07	1.00975774805318e-06
SNHG8	31.7962637668182	30.4842437634511	-0.0607934941448764	0.0336439130026589	0.0444888373405123
AC011632.1	0.0551034681590909	0.830647655145709	3.91402161449706	2.78626319389637e-06	7.76711206947173e-06
AL512274.1	20.1825032347045	5.52621389101796	-1.86874181535364	1.31124311996537e-10	8.4528351126339e-10
PTOV1-AS2	0.650937573840909	1.65758946151497	1.34849563799714	2.68837370376748e-09	1.34792070425008e-08
LINC02195	0.301932360136364	1.38519169428343	2.19778834851131	6.22692062373174e-12	5.35218653611228e-11
AC007038.1	0.204393134931818	0.564666571690619	1.46605248570479	2.29035281677035e-10	1.41336302026341e-09
MIAT	0.156491240613636	0.970438367273453	2.63255468350352	1.28869794166551e-14	1.78930752669711e-13
AC106795.2	0.865456336522727	0.566183647536926	-0.612190953391914	3.20738421207963e-07	1.04312225275743e-06
AC080013.4	1.47863756336364	1.01061291478244	-0.549037947579413	0.218826065174113	0.253599388532439
LMO7-AS1	0.65826479125	0.763060335211577	0.213129101444113	0.166839044348895	0.196185325765313
AC064836.2	1.10034386913636	1.38113338141317	0.327898201261522	0.652836400547304	0.680155672720279
LINC01003	1.46884586870455	1.46018067238922	-0.00853612765044076	0.0530396034137923	0.068139846378573
AC125257.1	2.49545211393182	4.0996813707505	0.716210567375026	1.30266252738395e-10	8.4528351126339e-10
AL590666.2	0.260007951227273	1.70762992852096	2.71536770542202	5.32109318911674e-09	2.56121952169486e-08
AC074117.1	0.615759543704545	1.21996983121557	0.986406483194066	2.61973761124425e-11	1.93005158705954e-10
EP300-AS1	1.07539544745455	0.646791044393214	-0.733495661079693	1.8562160983226e-07	6.44321164898518e-07
HCP5	8.53152480547727	24.0914853115329	1.4976478259028	1.06683118824283e-13	1.24234212566342e-12
AL034376.2	1.96963171468182	1.65089149453892	-0.25468059546144	0.0591270949361846	0.0755571018476554
POLR2J4	1.01670076236364	1.17513763268263	0.20893461137281	0.277977984862283	0.31310468809761
AC080112.2	4.18888946445455	4.16233605939521	-0.00917436483673439	0.468199330282239	0.502288137390456
LINC00265	0.879990449022727	0.936919346928144	0.0904369957943433	0.203873027488055	0.237031120525565
LINC01614	0.0324675215909091	2.19521392082036	6.07922046452884	7.7840021702444e-21	8.02864223845208e-19
LINC00526	0.560971994613636	0.883865257293413	0.655897702670623	0.00292000227877896	0.00483541748724039
P3H2-AS1	0.0566326231818182	0.579793066303393	3.35583281936527	1.08866725756399e-11	8.9320199995591e-11
EBLN3P	4.84219267395455	6.85205370703393	0.500875973203391	1.45761418459787e-05	3.55539676107994e-05
AC133552.5	2.00096779952273	1.21929551711776	-0.714650120779903	0.000758669895350563	0.00139025295543936
SLCO4A1-AS1	1.60401233793182	0.422780676305389	-1.92370389568375	9.27617965639393e-05	0.000201728967226398
AC008443.5	1.09499732786364	0.74901995961477	-0.547851280475077	0.000281175961168307	0.00055925356463779
AC132192.2	0.179408957954545	0.62941550592016	1.81076079413956	4.84190452680513e-12	4.21187357632928e-11
LINC01547	0.678192901681818	0.829577054127745	0.290680305707709	0.000424740872085839	0.000815592844803127
AP002336.2	0.341394433795455	0.749472612439122	1.13443622313991	0.00626835689500652	0.00969112136658396
AC108488.1	0.311679772909091	0.664003547580838	1.09112641811841	1.22681958443078e-08	5.33592614433146e-08
TMEM147-AS1	0.451638751136364	0.912876349942116	1.01525018253425	1.49949221713152e-07	5.33316936339388e-07
SNHG7	4.36990124959091	5.65635596192814	0.372272235426499	0.130221159196354	0.155404424693831
EPB41L4A-AS1	3.89664622295455	2.94399751773054	-0.40445650000324	3.57590595566657e-05	8.38248084412748e-05
AC099066.2	0.379264402159091	0.97064451745509	1.3557390627997	5.42921421605956e-07	1.7117435213952e-06
AL023284.4	3.27160278236364	4.30687752863074	0.396644703487215	0.128455727628154	0.153551383025707
LINC01578	5.12262192831818	6.5731481744012	0.359702088615176	0.0282922194042556	0.0381100418094637
AC073611.1	0.509432999272727	1.15778679021557	1.18440528087681	2.86485627563774e-15	4.40090687449032e-14
AC010654.1	0.485344774136364	0.612693021249501	0.336154460623406	0.111135396825224	0.133956187826063
CHROMR	0.670031766409091	1.72384125781038	1.36332552715956	9.27304300383905e-18	2.78964043698825e-16
ILF3-DT	7.31232371429545	8.2682652508483	0.177254732547228	0.494306822477797	0.528725223450325
AC073896.2	1.50521641765909	1.21462376943713	-0.309461423103786	0.0577417080555931	0.0740488689451833
SNHG3	3.55177815	5.66027485900599	0.672330639666302	0.00140457218601694	0.00246141048132095
MELTF-AS1	0.743938074681818	2.30148682254491	1.62931174057416	9.41805986122989e-09	4.22350262099875e-08
SCAT1	0.0611209162272727	1.36153174515768	4.47742063997246	4.83997243583105e-24	1.74723004933501e-21
AC092718.4	3.95278510831818	9.8946025829002	1.32377223681981	1.53187855866593e-17	4.25390892060308e-16
AC046143.1	0.513941753204545	1.46263876143114	1.50889673236669	3.09915571924544e-14	3.8579145332676e-13
NIFK-AS1	1.00219904329545	1.20480559047705	0.265631303781056	0.0985300308536252	0.120370020772111
AC254633.1	1.96670686759091	0.863179391946108	-1.18804961719721	3.85567378263302e-08	1.51293286470709e-07
AC008759.3	0.255014195909091	0.670109267051896	1.39381879851126	0.470482022250549	0.503988160333674
SNHG25	1.03405036520455	2.42996099796008	1.23262670175758	8.77236929407224e-08	3.26476836614441e-07
AL109615.3	0.166921270363636	0.611566020369261	1.87334044490981	1.00099273384804e-10	6.69182179479893e-10
AC011472.2	0.476384179045455	0.643850839003992	0.43460099634691	0.026373367272002	0.0356583729782499
AC008608.2	0.650031030181818	0.647133641441118	-0.00644491082863752	0.840153230676254	0.850758250418311
HCG11	1.81566240163636	1.74999569457485	-0.0531446048663404	0.295592782636427	0.330368404123066
AC055720.2	2.41972930070455	1.46810849666667	-0.720887069067892	1.91340041465504e-06	5.61575243650788e-06
LINC01139	0.506724188204545	1.90152447138124	1.90788390375052	0.00989850528183357	0.0147659520939749
AC116407.2	0.184504558522727	0.768226738313373	2.05787571693819	2.92846528844388e-16	5.71446469799049e-15
AP003555.1	0.0890897507727273	1.00578511623353	3.49691883112148	5.03477462065915e-18	1.7310034648171e-16
LINC01322	0.0388936432727273	1.16665576329142	4.90670074573336	9.17071622273295e-19	4.13828569550824e-17
AC039056.2	0.404122734272727	0.609276936065868	0.592304614889229	0.00387484803438282	0.00623082467889621
KMT2E-AS1	2.66448852515909	3.47886957495609	0.384759972387043	0.0329000983378633	0.0435850844035547
AC025857.2	2.37927471825	4.00846969303194	0.752529707133455	6.18884600477302e-05	0.000139635837982691
CARD8-AS1	0.902845772	1.2482020509002	0.467300020784403	0.000102467507979201	0.000222166789072021
BX284668.5	2.365720818	2.03899063113972	-0.214424682877568	0.00242174958374645	0.00413357730369961
AC015982.2	0.466088886818182	0.672397101457086	0.528708391060367	0.107379285245083	0.130080275078775
SNHG16	4.32958164863636	5.28915979170459	0.288810932109278	0.00105070483394595	0.00187310837063945
AC103706.1	0.3390860865	0.595295254520958	0.811953805361773	0.0301395735355421	0.0402980692840708
AC010457.1	0.852110727840909	0.664190159357285	-0.359444566142285	0.524569941285274	0.557790129024989
AC009779.3	2.66759315827273	2.25701356624351	-0.241123563871144	0.325594847040949	0.358352865188362
AC005393.1	2.03696547718182	0.391722285189621	-2.37851841842598	0.30532715452098	0.339670578681275
PCAT7	0.11557430225	0.946508429906188	3.03379470238727	1.80060290676139e-14	2.40747277533653e-13
AC104794.3	1.16681208218182	1.48610411146307	0.348962959447636	0.236522113227012	0.271061850396671
ACBD3-AS1	3.09252946029545	0.661259535600798	-2.22549881210949	7.27619773043835e-14	8.61215534651883e-13
LINC00839	0.326743264295455	2.52531578369661	2.95023440337887	1.78277309470355e-07	6.24836006978623e-07
AL365330.1	0.380688305454545	0.780999739606786	1.03671181561374	2.11213718070642e-06	6.14904453415337e-06
MAPKAPK5-AS1	2.89453064902273	4.87546081069062	0.752209150789342	1.40925251591185e-09	7.37304577165475e-09
AL132989.1	0.33468899525	0.653636960065868	0.965668448109675	2.9901073287583e-06	8.27167991226277e-06
PSMA3-AS1	2.20455613304545	2.77000577664271	0.329400773172227	0.0100634963698309	0.0149502970761685
ELFN1-AS1	0.0300025077272727	0.871171790399202	4.85980224160957	6.00070314601023e-09	2.79516623962541e-08
AC242842.1	0.755210094340909	1.06459900268064	0.495360166465294	0.019779477861957	0.02756907918211
AP001816.1	4.1223617725	5.36372828927944	0.379765037139404	0.00139488762268922	0.00245038652939566
MIR222HG	0.484401908159091	1.12739678322954	1.21871890296567	6.16352601074803e-07	1.93481120859134e-06
AC027307.2	2.9427044135	5.11677451781437	0.798092024305791	1.21253910790248e-08	5.30577718730661e-08
MIR3659HG	0.602191234636364	0.750514633167665	0.317658492420705	0.275332052838477	0.310608972108407
MCF2L-AS1	1.14120185379545	0.694932642243513	-0.715608942001356	3.52445495771645e-08	1.39788183427512e-07
SERPINB9P1	1.25013181095455	0.897853586183633	-0.477528109633478	0.0650763689527107	0.0822857064515887
AC012065.3	0.0906820114545454	0.747965740321357	3.04408389314938	9.80541735700252e-16	1.64639798412926e-14
SNHG10	0.756383206977273	1.63143099266267	1.10894872624324	3.54310769629289e-08	1.39788183427512e-07
SNHG6	24.4376236846591	42.4343607354611	0.796128939464639	2.99017791842186e-06	8.27167991226277e-06
AL049840.6	9.02963052220455	10.7553974255709	0.25232197386499	0.0142925435113795	0.0205972383537246
LINC00342	1.31870257277273	1.3986971713513	0.0849644336588966	0.250236356716978	0.28496947878495
AC022144.1	0.227326631318182	0.626679689810379	1.46296153148508	0.00038864158002052	0.000752276731299773
AC020916.1	4.39874657140909	11.1347035695908	1.33989876132424	4.12752966255593e-10	2.3651400129884e-09
C2orf27A	0.493622411977273	1.23020433376248	1.31741815950395	4.00058304718726e-17	9.62806986689734e-16
TRIM52-AS1	5.23944683404545	3.53470925301996	-0.567822952896608	0.0340633242312042	0.0449610970656845
TNFRSF10A-AS1	2.25995017715909	2.39926415769661	0.08630103897672	0.930378243350654	0.935561409051772
AC005034.4	2.77624919797727	3.5310287245988	0.346951486342462	0.000106324307891635	0.000229152687456001
AC244090.1	3.39198041843182	2.93313932762874	-0.209682238925319	0.523120749704136	0.557069588917974
AL591895.1	5.16045498961364	4.08755931338523	-0.336258606233635	0.312502405560437	0.346053277323061
DHRS4-AS1	3.56541274027273	4.11051588077844	0.205250371380959	0.797090492008608	0.812852168404259
GIHCG	1.54221002838636	1.56473391718363	0.0209180934862877	0.296054060758921	0.330372537662969
MALAT1	7.39231621940909	11.1105555097046	0.587832573915634	0.00294865243497299	0.0048716866316945
BX322562.1	0.575515284977273	1.01647788179242	0.820652672795745	3.71787874409723e-06	1.00535897125026e-05
AC011468.1	0.487699153545455	0.918137638205589	0.912718976144338	1.89160367029805e-07	6.53463086102963e-07
AC022364.1	0.411441410113636	0.722557508988024	0.812425414259238	4.37733171275468e-06	1.17053092466996e-05
JPX	1.90087908436364	2.78392412557884	0.550453127281856	1.1672410458724e-07	4.21374017559936e-07
TMEM44-AS1	1.89896700470455	3.57335257189621	0.912063428990773	5.24682371261337e-06	1.38255719726527e-05
CRIM1-DT	2.48562166852273	2.6045459	0.0674251385874181	0.369636535408239	0.401924073749172
MUC20-OT1	0.489334483	0.839885579842315	0.779371846670218	0.00137570296784036	0.00242257937263595
AC003070.1	0.852462200431818	0.87144889597006	0.0317801993444226	0.811770259370968	0.825490389708076
DLGAP1-AS1	1.47923904834091	1.91024864531337	0.368905223196191	0.00260402659447142	0.00439277383459898
AL391834.2	1.81805052363636	1.31323563453293	-0.469266489636911	9.57633252187492e-07	2.90508910957718e-06
AC008610.1	0.284084926613636	0.700805096451098	1.30269098168889	6.93775611670012e-07	2.14062389583653e-06
AL035587.1	0.521813201818182	0.8720675080998	0.740906375940932	2.34568828336096e-05	5.58939584352018e-05
LINC00623	0.740167785704545	1.13578113637725	0.617760604317911	0.000221658010001243	0.000450808685129289
AC087741.2	1.28629460672727	1.59760579148703	0.31269035938187	3.95939321859648e-05	9.19190322773845e-05
MRPL20-AS1	4.21563063915909	6.20936070441517	0.558696272977376	7.65714905241922e-09	3.52131313111253e-08
AC092953.2	0.536317411159091	0.852759273892216	0.669051449282296	0.000655873455773506	0.00122046555430018
AP002807.1	0.232812396840909	0.748271271305389	1.68439350497528	1.90100933722314e-11	1.49187906682077e-10
AC097468.3	1.28895034597727	1.85893867583832	0.528282490194333	8.68690702895252e-05	0.000190636683127773
RAB30-DT	1.26083154556818	1.9067420616986	0.596734157338374	0.00568613457572402	0.00882879390037149
LINC01569	0.549481873204545	0.745580136994012	0.440291536599069	0.13174932263921	0.156710067455535
AC083964.1	0.414976392386364	0.844995788886228	1.02591488636953	8.67425817749424e-06	2.15217072399557e-05
LINC00667	2.81585780795455	3.5014413505988	0.314374438221396	0.335519653431055	0.367595128645253
NRSN2-AS1	1.64027728715909	2.06416808101198	0.3316207297225	0.005898513910546	0.00913889923479445
AC005288.1	7.29222451084091	11.1244021260998	0.609296916997736	5.46570692822885e-11	3.75832419255355e-10
AC005840.2	0.312427904227273	0.683620343369261	1.12967201749294	5.5541810867918e-06	1.44769629771252e-05
AC008735.2	0.392380637431818	1.41326544360679	1.84870670564796	4.09485439711475e-11	2.89851458305573e-10
PITPNA-AS1	4.38589326179545	5.12903969309581	0.225818034232302	0.775588654070497	0.793165734049432
AC026801.2	0.459585853704545	0.517701875674651	0.17178715345435	0.186995000522544	0.218463414849962
AC016888.1	5.81167796556818	4.64953826527146	-0.321867310453933	0.00974854164779537	0.0146025872815524
AC002401.4	0.359653208727273	1.944943066499	2.43504954381967	1.18338228119838e-07	4.25075625385687e-07
AL133353.1	0.293047632795455	0.769530352387226	1.39284304806249	2.12795785358452e-07	7.28144820041717e-07
AC016065.1	0.782863184363636	1.34530370586826	0.781099797042387	4.15170221765526e-08	1.620285946566e-07
AC008115.3	0.204718457272727	0.59239506494012	1.53291844143135	4.03976914012761e-11	2.88783496947736e-10
AC009065.9	0.595575552590909	0.886052895752495	0.573108292783957	0.00016466044792584	0.00034162311322545
AL645608.7	0.317853725431818	1.04208951032934	1.71304430042595	5.42407691236787e-06	1.42406673844713e-05
URB1-AS1	4.21215559013636	4.8480002458024	0.202831043815682	0.43932113779346	0.474125353493091
LINC00106	0.351389541227273	0.899268761325349	1.35568110187974	1.55303526278371e-05	3.77539212030249e-05
CHKB-DT	0.719959837795455	1.60103517632535	1.15301667095616	3.67614014931793e-11	2.65417318780754e-10
AL512598.1	0.296589907795455	0.640463564572854	1.11064699184446	0.00468834879635195	0.00733693760667824
AC060766.4	0.474485640045455	0.967151263898204	1.02737712118633	8.82089881111017e-08	3.26599432903669e-07
AL136018.1	0.296993626772727	1.13541497165669	1.93471579284416	9.89030960773549e-07	2.97533480699376e-06
AC132872.1	1.76937044790909	2.15867690289621	0.286911193562313	0.0594739693596295	0.0757322854985053
AC096677.1	0.655820413340909	1.12480674729541	0.778304440264856	0.000690281436043334	0.00127463733202887
AL121944.2	1.38649465609091	1.60745273271657	0.213334259739152	0.261091763350464	0.295467481409146
AC005332.6	5.21734922302273	5.61466381657685	0.105882639130052	0.594240563445507	0.62542519942807
SBF2-AS1	0.815162146204545	1.2139254534491	0.574520865591697	0.0149804629430144	0.0214176123660523
AL117332.1	0.446269540704545	0.783532632538922	0.812078019770503	1.07067385545979e-06	3.19432447785937e-06
AC092490.1	0.432877270954545	2.29919714544511	2.40910021953826	0.23924916863391	0.273319461635574
RAD51-AS1	0.719827625068182	0.973360400974052	0.435322612816793	0.036585050109755	0.0478521851073245
RUSC1-AS1	0.306769485590909	0.77986604397006	1.34607135154031	3.13274904762466e-10	1.90070992637395e-09
AC009005.1	0.466525587340909	0.943715826752495	1.01639628813946	0.178147613920363	0.208464468801462
HOTAIRM1	1.51341316802273	3.27560932332335	1.11395739630246	7.94170822295342e-08	2.98641319633978e-07
LINC02482	1.66581125336364	1.4932836228982	-0.157736737776399	0.0626442094354179	0.079488785961989
LINC01176	0.954179027613636	2.30456353773253	1.27216166184353	1.26888561472273e-10	8.32850376208919e-10
AC108860.2	0.376716415318182	0.630375731211577	0.742733093944347	0.0322507804631811	0.0428034255412073
MIR4453HG	0.481082031363636	0.72227645050499	0.586268217631117	0.00946987431390345	0.0142442692804964
AL512791.1	0.42560637575	0.905957378648703	1.08992341620891	6.31757446978893e-06	1.63487052587369e-05
HM13-IT1	0.287853187090909	0.648822338061876	1.17249030465456	2.58921137248134e-08	1.05616418696696e-07
AC010503.5	12.7927544687955	10.4677368562814	-0.289377368501666	0.00074235152939944	0.00136381120668294
AC136475.2	0.609864506795455	1.06836550279441	0.808844636881937	8.12709618833759e-06	2.03741786388185e-05
KCNMB2-AS1	0.352266967954545	2.17969609620758	2.62938589660056	7.08447715156014e-13	6.73025329398213e-12
SERTAD4-AS1	1.50603650281818	1.24872896883633	-0.270296357731128	0.00469482711119854	0.00733693760667824
SNHG29	64.5716113040682	55.0810553932774	-0.229343825361704	0.000329267844564507	0.000646009195042321
IER3-AS1	0.774383560181818	0.72775858758483	-0.0895883668478949	0.193412757725202	0.225232275931606
PCED1B-AS1	0.7589732535	1.39552634753693	0.878688412204082	0.000457905469652482	0.000874623674838868
AL118516.1	3.23134341215909	4.56569383873852	0.498700038478728	0.106077863546245	0.128719693244351
FGF14-AS2	1.17015075011364	0.586635506335329	-0.996158105169927	6.86118467535422e-10	3.81059641200442e-09
CYTOR	1.72301862011364	4.00959805667066	1.21851932814942	7.37336584750122e-12	6.2630236963481e-11
LINC00649	0.565666306522727	0.83771583060479	0.56650969635559	8.61512961436022e-05	0.000189637914072198
NDUFV2-AS1	0.678345583181818	0.673270910125748	-0.0108333097289399	0.0838257669120047	0.103811670172328
LINC02298	0.522363188295455	1.63335073565868	1.64470948286616	1.17066005260792e-08	5.15375949989584e-08
LINC00685	0.306838017818182	0.654879786800399	1.09375285562183	6.88181740126391e-06	1.76194048358601e-05
AC106900.1	0.608471095977273	1.21510808128942	0.997824006442829	7.5063593990444e-06	1.90161104775791e-05
AC015813.1	0.357537713772727	0.725477412886228	1.02083526973135	5.54330066249818e-05	0.000125857329507034
AC046143.2	0.742501542704545	1.68588135886826	1.18303708402391	7.2625431537176e-10	4.00271462365199e-09
AC107959.3	0.116321372409091	0.901974220015968	2.95497000334807	2.0699118863024e-17	5.33741564967976e-16
C5orf66-AS1	11.7780890407273	3.53512078234331	-1.73627407257224	3.62460355821712e-12	3.23081946794168e-11
LINC00847	2.87981977481818	4.08030750013373	0.502699353076492	6.56530254945401e-05	0.000147668175722922
AL022328.1	0.333158332113636	0.608177550956088	0.868284589509055	4.2699862985944e-05	9.88118624226012e-05
AC093159.1	2.84987731020455	0.642200570411178	-2.14980395969007	2.44394895515514e-09	1.24262756733944e-08
AC026401.3	5.18663836111364	16.6677148446587	1.68418463712218	4.04393045258897e-22	7.29929446692309e-20
LINC01748	0.162128115977273	0.800818510666667	2.30434101977026	0.000111173898530047	0.000238182655010961
AC004687.1	0.403672476022727	0.840997646165669	1.05891654103613	0.000129577803356302	0.000274355349041789
PXN-AS1	0.811928754909091	1.08826728518363	0.422607890411829	0.0146937461404754	0.0211332364809228
IRX4-AS1	1.35113869575	1.62108884705988	0.262787386481787	0.00375851266477232	0.00607079674265238
ZNF213-AS1	0.788542322363636	1.11709487573653	0.502491626213935	7.76391377260853e-05	0.000171423417242305
AC093484.4	0.323288151272727	0.953984067401198	1.56114453912099	1.91452537456046e-10	1.20198897428926e-09
SPINT1-AS1	7.99227916254545	5.86037916212375	-0.447612966995213	0.00035951311843585	0.000703437592169875
AC068473.5	1.09999895347727	1.08174788668064	-0.0241378489006074	0.0593392050163567	0.0756941802505469
AC114296.1	0.717044081636364	1.12467367083433	0.649372738489293	0.0119509412836929	0.0175377634285087
AC084036.1	1.28497037125	1.97052180488822	0.616842619514911	0.0301398302124629	0.0402980692840708
HEIH	10.5949700092727	9.32435453011377	-0.184303739244218	0.0602878981865635	0.0766335607230614
AL121899.1	2.06384919581818	0.819065032121757	-1.33328764915875	1.95307641251585e-07	6.71486271350688e-07
AC026740.1	0.448803544090909	1.56719838660679	1.80403184378762	4.46934191052561e-11	3.10275467249951e-10
NCK1-DT	1.045188733	2.97622634210379	1.5097207698323	6.56309674358106e-16	1.18463896221638e-14
AL354836.1	2.03574247613636	4.51925487492415	1.15052985347202	9.11761568389258e-08	3.35863189988288e-07
AC020765.2	0.326785786409091	0.551139573582834	0.75407248636745	0.0361388349996076	0.0474404343085758
ASH1L-AS1	0.902979008068182	1.28461593375449	0.508572741887688	0.00436883090599654	0.00694778835711344
LINC02321	0.0786290068636364	0.585770053748503	2.89720090295608	4.85455868506475e-18	1.7310034648171e-16
AL139393.3	0.924700193590909	1.55501325180439	0.7498692792473	0.0029200028039291	0.00483541748724039
ZNF674-AS1	0.813211986818182	1.08215642487824	0.412205668788729	0.0350017842576937	0.0460314904081145
AC034206.1	0.279391030977273	0.646609951409182	1.21061000286121	0.0090737370463999	0.0136769063622145
AC093297.2	1.41304339427273	1.80472233943912	0.352971121111697	0.10141269494058	0.123682374572802
LINC02802	0.393489550977273	0.758895739439122	0.947576369411266	3.16960442634089e-06	8.73455876266459e-06
SNHG17	3.82720528618182	6.14172775177645	0.682353275164227	4.13271944831068e-06	1.11336695585086e-05
VPS13B-DT	1.33611863054545	1.41940777614571	0.0872410085082499	0.284666434207559	0.319641003884693
AC069281.2	0.516308843590909	0.727968776105788	0.495642262459168	0.00566875148383325	0.00882077278303364
LINC01410	0.240862621022727	0.672839532882236	1.48205195199381	2.23992786615692e-14	2.8879069988666e-13
AP001830.1	0.33084361375	0.545636503337325	0.721790732976923	0.315376418584865	0.348701032493526
AL136295.7	0.820131222613636	1.1856062087525	0.531698240479848	0.000363644385107355	0.000707685299319435
TBILA	0.149886141772727	0.644309226576846	2.10388625422375	8.63715814980982e-15	1.24720563683254e-13
AC025048.4	0.418249872340909	0.638838286932136	0.611085679189545	0.0036825856893776	0.00596149521912697
LINC02761	0.922815632886364	0.539119429421158	-0.775437540041376	0.096575066042898	0.118181690988089
AL358472.3	0.542761106454545	0.734471477902196	0.436389124136405	0.00969223047190942	0.0145484207915148
LINC02561	0.0606057133863636	0.646129656245509	3.41429798366947	2.33217280839852e-11	1.79130719964227e-10
AL359643.3	0.800890917590909	1.31921741083234	0.720004680343176	2.55807504408694e-06	7.19286643407104e-06
AL390719.2	1.13357000340909	2.31373652928942	1.0293511034654	0.000204872646523993	0.000420221735199781
LINC02454	0.0503914491590909	0.803105938357285	3.99433945627899	1.69051663545314e-16	3.58986179646226e-15
AC084117.1	0.3697726475	0.788087863682635	1.09171797338291	1.03275018323522e-06	3.0939652792358e-06
LINC02595	0.535241514818182	0.923581986994012	0.787050016148547	0.000854510311771694	0.00155014182185719
AC024075.1	1.40265386506818	1.04825643329142	-0.420167352700995	0.00222141541481265	0.00380062068600648
MIR210HG	3.77249527615909	4.77795767850699	0.340874980718161	0.0238144174061405	0.0325644116803664
HLA-DQB1-AS1	0.641408930113636	1.39016626558084	1.11594109618079	0.00660877252976612	0.0101738459839896
AC245041.1	5.64086735015909	10.6000471902615	0.91008177128353	0.00284946875168062	0.00475130817254829
AC124798.1	0.321931858568182	0.737037666972056	1.19498299759088	0.00045619143032387	0.000873661041628207
PRKAG2-AS1	1.07069954009091	0.647538047686627	-0.725516818035651	4.9437510993651e-08	1.90876379344471e-07
ARHGAP27P1-BPTFP1-KPNA2P3	0.7858968045	0.805871227892216	0.0362094396953777	0.89632547292839	0.902575999238909
AC120053.1	0.651088695522727	1.30981173044511	1.00843346158329	5.685256124488e-09	2.7004966591318e-08
AL049840.4	1.72257671895455	1.8928333314012	0.135979145676884	0.459669602225823	0.494607232201258
PVT1	1.19029038397727	2.32698641588423	0.967149211583597	1.04096943275569e-08	4.61091981870925e-08
AC127024.5	0.476440355272727	0.853688877898204	0.841414766559119	8.4749276085707e-06	2.11726565169137e-05
AC084824.6	0.559842874863636	0.741441720662675	0.405311319249381	0.0254076603304949	0.034417130879207
MAFG-DT	1.49040844402273	2.1165046952475	0.505975936015979	0.253127467947904	0.287807924186436
AC112484.1	0.210271361204545	0.529090357393214	1.33126175553501	0.000171370149599023	0.000354525065932649
ZEB1-AS1	0.396876048954545	0.694955528451098	0.808232160082122	2.42389567702381e-06	6.944653487346e-06
HCG22	6.94634315736364	0.261637354760479	-4.73061324466881	2.39713911031742e-11	1.82182572384124e-10
LIPE-AS1	0.535151609409091	0.65777250248503	0.29764103151703	0.760333803086757	0.778668093373955
RHPN1-AS1	0.300234876522727	0.52070389905988	0.794371633644484	0.00110392686110773	0.00196314087123099
LINC00909	1.30480148525	1.49818750160679	0.199387862316999	0.432264732796144	0.467908751242603
LINC02035	1.48480238147727	2.29616817511178	0.628957381705981	5.00448596943962e-05	0.000114705995870965
LINC01004	0.31649799925	0.877976395209581	1.471985773127	3.60562839244949e-13	3.66656859063173e-12
MIR1915HG	0.319902062090909	0.810332629121757	1.34088394166771	4.35072306543656e-11	3.04973014878174e-10
AC093673.1	5.26097775461364	8.7418261782974	0.732603742157438	8.72409354677986e-08	3.26362463252594e-07
NORAD	47.81055560475	52.1718321522156	0.12594192702654	0.541474885362334	0.574074694906909
AC005332.3	1.512702337	1.80739876327944	0.25678671243135	0.258558209636609	0.293520483266717
SNHG32	20.5335929024318	29.0004410354132	0.498088753049479	0.000583131314008289	0.00110504149268762
AC073896.4	4.80697809643182	6.14477677562275	0.354230372367006	0.00719957564054312	0.0110362921708538
AC062037.3	0.370657654863636	0.727383719704591	0.972629329372376	0.00140945240445098	0.00246398216952447
SCAMP1-AS1	1.51671773122727	2.11469598054291	0.479497651284324	7.09680131123026e-06	1.80418681222121e-05
AC011445.2	0.516353292977273	0.756112301778443	0.550242020251941	0.247914833258951	0.282771737145281
AC024075.2	2.09218384952273	2.00681271519162	-0.0601036490223181	0.154919845944258	0.183064040542969
AC090589.3	0.380422628545455	0.603849125818363	0.666585067226531	0.00273539728388375	0.00457167516547219
U62317.4	0.184038260204545	0.861365688824351	2.22662013400826	7.64956351045622e-17	1.67363177410588e-15
LINC02604	0.7937286465	1.28462045581836	0.694624394766798	4.32553008572303e-05	9.97774032553364e-05
AC007383.1	1.26276358411364	1.28703109605389	0.0274623494722123	0.751225009940194	0.772627431875812
TP53TG1	12.6244103974091	16.3760657753453	0.375372791439271	0.0931556031281523	0.114775333546973
AC108047.1	0.355149333227273	0.737631523469062	1.054474535449	9.87268111229206e-07	2.97533480699376e-06
U91328.1	0.592259051227273	0.570524863548902	-0.0539385809655194	0.0426154867869429	0.0553388155758503
AL590560.3	0.413498988022727	0.5833607049501	0.496504411266194	0.120617235825794	0.144901238379739
AP002748.4	0.864951931863636	1.00435101042715	0.215571699681741	0.44525167197091	0.479808518153727
AC091729.1	0.200403432795455	0.551563696556886	1.46062028176264	6.05650486020006e-06	1.57294838455555e-05
AC009113.1	0.740391502681818	0.876785026746507	0.243934823159951	0.204228658789998	0.237062848306075
AP000695.1	0.22615441675	1.38586472971856	2.61540637012262	5.69339794553442e-18	1.78724189278442e-16
CD27-AS1	1.71797759513636	2.8814949321497	0.746106260566131	6.76156056304398e-05	0.000151610146786266
HYI-AS1	0.273651792340909	0.531409683836327	0.957483212368841	5.49638032510986e-05	0.000125185696994616
AC015912.3	2.38445910475	2.29706048785429	-0.0538731923468523	0.701034657739361	0.723067175554027
AP006621.3	1.21067651925	1.61324917541517	0.414155845349074	0.02172981781255	0.0300554185070136
ATP2A1-AS1	0.75333874525	1.64707579568463	1.12853631086883	1.3430486886019e-05	3.29823521486589e-05
LINC01089	0.474745040409091	0.918543263610778	0.952194745390979	8.05169039154241e-06	2.02554719954482e-05
AC004241.3	0.410233687363636	0.836860287107784	1.02854081936147	5.99936058660153e-09	2.79516623962541e-08
AC022031.2	0.0443645079545455	0.707471707744511	3.9951945819773	4.93589437588392e-17	1.14958572238329e-15
AC002310.1	0.507782716	0.725905869658683	0.515571192749642	0.0181787330282385	0.0253869347125497
AC104083.1	1.32651607963636	2.64607585111976	0.996212254205688	5.38720619748872e-07	1.70594862920476e-06
KTN1-AS1	0.503115207363636	1.10843020030739	1.13955722128156	1.7522999009928e-13	1.94640081310277e-12
VIM-AS1	0.506475213727273	0.662951864872255	0.388412456949452	0.000139087243241602	0.000291921481454758
AL590617.2	1.22988762506818	2.20122707844311	0.839781478810022	6.87618718874532e-05	0.000153703007748425
DLEU2	0.337930856181818	0.907216375497006	1.42471859375946	2.00056487355163e-17	5.33741564967976e-16
LINC00205	0.806925859181818	1.94517189514172	1.2693896229854	2.34468791963676e-13	2.52666369847424e-12
WAC-AS1	5.52499234090909	6.68436203737924	0.274817409989045	0.0141740822114602	0.0204673747133485
AP003352.1	0.588017766386364	1.38152912134731	1.23233432267498	3.65483262192817e-10	2.11103132242571e-09
RTCA-AS1	0.851782936568182	0.685359100387226	-0.313625729339151	0.0163548520755734	0.0231988275020904
AC073046.1	1.70676107072727	2.03560187951896	0.254194318703469	0.752740731292457	0.773085075381442
AL355353.2	0.925145520977273	1.14239375161277	0.30430777596032	0.858540250979935	0.868159749590354
AL049555.1	15.4663842175455	22.7586653802754	0.557279999030035	9.16741333860493e-05	0.00019996593445537
AC012306.2	1.25692494354545	1.67320508906387	0.412715788331801	0.000901719795492439	0.00163168343946251
AC006206.2	0.224801367818182	0.88834598839521	1.98247086566388	1.12646221312026e-10	7.46152034745713e-10
AC145207.5	0.855770116613636	1.12616467932335	0.396122602254588	0.0646416089654899	0.0818793713562872
AC015849.3	0.474147935181818	0.819894403908184	0.790100860339655	0.000149551233742828	0.000311170002196893
TRAM2-AS1	1.0891822595	1.16294057437325	0.0945319885655741	0.369636544279017	0.401924073749172
NUP50-DT	3.48517450088636	6.10332795621756	0.808365221370511	1.67077248156751e-08	7.09541659789536e-08
AC002467.1	1.27615711125	1.5407407943493	0.271818217052914	0.0473088218464196	0.0613231047991292
AC128709.2	0.0851308470454545	0.78045022942515	3.19655274181491	6.94046987265279e-06	1.77067817952485e-05
AC005520.4	1.88151741820455	1.52718201246507	-0.30102462973221	0.227167057806144	0.260754556019135
USP30-AS1	0.71557237375	1.62836685367265	1.1862561648637	0.000236928530613314	0.000479166384041492
DNM3OS	0.200200970159091	0.570639292177645	1.51113012376838	4.81613517457323e-06	1.2784005867801e-05
AC092368.3	0.721488360363636	1.17202326336727	0.699953180659036	8.72232853796828e-09	3.96070516000824e-08
AC138207.5	1.58382693261364	1.58730413354291	0.00316388218760821	0.0320101506917794	0.0425622998148522
AC109347.2	0.761177419568182	0.56224847144511	-0.437024930671382	3.79982553632394e-05	8.87855675477633e-05
AC104825.1	1.94166567509091	0.786475180788423	-1.30382166870146	5.91284625368216e-17	1.33408593598704e-15
NNT-AS1	1.79776731602273	1.33901497397405	-0.425034211593098	0.226016488904703	0.259846982466872
LBX2-AS1	0.751705526113636	2.23764354694212	1.57374072072736	1.90112960304906e-16	3.81282103722617e-15
AC093726.1	0.965010343340909	1.0742826171996	0.154757269736458	0.29375248461668	0.328820610687198
AP005482.2	0.0941318963636364	0.692976149277445	2.8800501342042	2.80559293861549e-07	9.29191789761644e-07
CEBPA-DT	0.923466615090909	0.82226557401996	-0.167455377731824	0.00266460244037824	0.0044740533998909
CERS3-AS1	0.866187849204546	0.820715184211577	-0.0777982894410452	0.139599045142539	0.165501659430071
AP000254.2	1.09694282711364	1.2621783950519	0.202427499691355	0.468199330282239	0.502288137390456
AC007406.5	1.25503862711364	1.72838599458882	0.461693678087224	0.00297755835222207	0.0049082126262656
AL359513.1	0.766002329227273	1.40044104445309	0.870460566186569	0.000978782466643257	0.001753550721877
AC138028.4	0.230669891340909	0.712512372355289	1.6270853603367	1.22195685120278e-13	1.40040134375938e-12
AC067852.2	1.70491752456818	2.10027824632934	0.300878519274435	0.000249272747971567	0.000499930344542976
DLGAP1-AS2	0.228032289772727	0.927392659095808	2.02394217989977	1.25932954243887e-13	1.42068114006385e-12
AL049840.2	0.451151245113636	0.922895702892216	1.03255644968086	5.08454744369917e-08	1.95268258210149e-07
AL121761.1	1.53526889752273	0.893783512820359	-0.780494023815459	0.000235083921935067	0.000476771324823366
AC090204.1	0.496120895068182	1.60807198297206	1.69656836263101	0.0180323443989338	0.0252802964194761
ATP1B3-AS1	0.241986825818182	0.999001753229541	2.04555870310132	8.22881818845093e-12	6.82897325524319e-11
ERICH6-AS1	0.629738030772727	0.921314876982036	0.548942512837977	4.39231477845453e-09	2.14273734462444e-08
AC005261.3	1.42067336363636	2.59903786420559	0.871402758739835	1.44677801940618e-10	9.24401530983418e-10
AC040977.1	1.15588330590909	1.55286189559481	0.42593377320806	0.000280089764295684	0.000558632071330066
GABPB1-AS1	0.317942040477273	0.541912399952096	0.769295866894399	0.000238792573382756	0.000481587256933938
ANKRD10-IT1	1.17857681802273	2.49362409211577	1.08119820418265	3.38132607827595e-07	1.09476117870638e-06
MIR9-3HG	0.102703780772727	1.41855042049102	3.78785623338891	3.04177831431226e-11	2.2183474171045e-10
U62317.2	3.13671906897727	13.0413463982854	2.05576459282574	4.37856583568366e-18	1.7310034648171e-16
LNCTAM34A	1.42583508154545	1.38993003105589	-0.0367948632316245	0.224870085110994	0.258941310127811
AC004812.2	0.869577427886364	1.10720409696208	0.348534789356834	0.0736442925514475	0.0921510905063173
AL391244.2	0.511747735568182	1.30685516408583	1.35259454064449	2.36476399713349e-14	2.99536772970242e-13
LINC00963	3.50058163772727	3.03374324482236	-0.206495661427036	0.159016330625887	0.18729166510912
AL365203.2	0.841908565818182	1.96413597510379	1.22215934415564	1.39509504476504e-08	6.03148875640934e-08
AP005329.2	0.599474572659091	0.510306285185629	-0.232335150737921	0.00011586291145888	0.000246764076912423
AP001505.1	2.34915668018182	4.71039249311776	1.00370433825186	7.61186535743634e-09	3.52131313111253e-08
MIR1-1HG	4.78757692372727	0.404211834552894	-3.56611220071347	6.94133887515461e-05	0.000154204512857281
AC091563.1	6.46119900013636	1.09062719025948	-2.56664388103532	2.10767500506131e-18	8.95141972737803e-17
AC108673.3	1.0741286165	1.49528943055289	0.477258009327	0.0136326436742929	0.0198043636475643
LINC01932	0.280280185840909	0.662752260025948	1.24159992685046	2.13164827853769e-06	6.1809239241133e-06
FGD5-AS1	17.1240163681591	15.9239612980459	-0.104821849474693	0.00351019175851198	0.00570801452622894
LINC00668	0.03878908525	1.02573787472056	4.72486753628609	5.27872027955231e-09	2.55787653814548e-08
AL021807.1	0.369597787295455	1.64974914673253	2.15821864679571	7.8237881075385e-12	6.56834303911953e-11
AC005586.1	0.703943334909091	0.589292960722555	-0.25647426852026	0.000646219206967329	0.00121187082449458
LINC01679	0.434794528772727	1.95051801737126	2.1654516334497	1.32274565528505e-17	3.82008945246322e-16
AC010789.1	0.0361796943181818	0.686533328013972	4.2460776344264	3.41271375926612e-06	9.29803522335901e-06
AC108010.1	0.696926245704545	0.877395987	0.332222121156437	0.157982400896004	0.186377930468815
AL133243.2	0.312038842159091	0.710026134520958	1.18614650313921	1.39187558753661e-09	7.33528594307615e-09
DTX2P1-UPK3BP1-PMS2P11	0.401413107568182	0.594907809730539	0.567578390978143	0.0316124998092004	0.0421111159819976
LINC02820	0.159405568636364	0.875039450225549	2.45664603181157	0.00995006864446953	0.0148122671367155
MUC12-AS1	0.553407586090909	1.18093501372455	1.09351525051106	2.43345413998642e-12	2.22399226464582e-11
U62317.1	1.22405459768182	10.1145530119401	3.04669275041824	4.26150987248447e-23	1.02560337597793e-20
LINC01116	0.48833088825	2.62385263067864	2.42575575257433	1.30091009096777e-15	2.13467519472439e-14
AC021078.1	1.07704860809091	1.83686971422355	0.770165941016184	2.54558822516418e-06	7.19286643407104e-06
AC138207.2	0.310182838227273	0.552960753816367	0.834058222090659	0.00364727449938725	0.00591760042372493
LINC02100	0.0757321106818182	0.762552254868264	3.33185916064768	2.24421792149484e-19	1.15737524237091e-17
RPARP-AS1	0.868269243454545	1.0636092562495	0.292753852144079	0.369636544279017	0.401924073749172
YTHDF3-AS1	0.814515322045455	1.20670685061876	0.567061496860829	0.50000088884615	0.534024617968817
AL355001.2	2.08084965386364	1.97399229764471	-0.0760563703014693	0.238504889587076	0.272900998861916
THAP7-AS1	0.609859269386364	0.951467483742515	0.641677987473446	0.00116370914418855	0.0020593088286866
SNHG30	3.15148053531818	4.94970645802196	0.651313216651627	0.000682770501304622	0.00126725013352683
AC010894.2	0.449184818818182	0.624819987245509	0.476131434776988	0.0233232259715062	0.0320749888598619
FAM160A1-DT	0.546696896	0.696045366752495	0.348440156603462	0.0863551974365612	0.106578551366149
AC012467.2	1.03519391454545	0.910470833836327	-0.185216333953009	0.000971846762805023	0.00174545612623191
PIK3CD-AS2	0.907012413613636	1.26336341882036	0.478075503028757	0.127704832718749	0.152906947301719
OR2A1-AS1	0.465193399386364	0.59491106542515	0.354843386253114	0.310592697592643	0.344466862767877
AC005332.4	0.741499535704545	0.859117464225549	0.212409610338095	0.759573446691758	0.778668093373955
AC092171.5	1.04989958390909	1.31307284011776	0.322695599044602	0.359600851440945	0.392786406566357
AL035461.3	0.699630116522727	1.9824142911018	1.50259419446353	4.60069127515468e-10	2.59507742239194e-09
AC021087.4	2.42881435765909	0.33649911996008	-2.85157758731891	0.126485520976863	0.151698581636703
LNCAROD	0.155932037590909	1.72801528522754	3.47012670114944	3.78345059398913e-13	3.79396017897243e-12
AP003068.1	0.511388729204545	0.946951847067864	0.888870701330097	4.10754881326759e-07	1.31223462087575e-06
FOXD3-AS1	0.227611189931818	1.08981919945908	2.25944542138609	6.62473775008878e-07	2.05293284853501e-06
AC099343.4	1.13163117447727	1.07530943087425	-0.0736519568838001	0.316344979288461	0.349237117807751
AC008124.1	1.10840298454545	0.841338578808383	-0.397724096249168	1.56722156096032e-05	3.79709384903809e-05
SNHG21	0.669821376931818	0.903742701391218	0.432135671440716	0.0499304417491975	0.0644897655508418
AC016394.2	0.797168422522727	1.43942307542914	0.852534223222638	2.52078987944298e-06	7.16539485416469e-06
AC021028.1	0.146256094431818	0.716892057015968	2.29325916512381	2.3440534341678e-15	3.67914473797642e-14
AC100814.2	0.553052744977273	0.856549701776447	0.631119884199777	0.0153141624324432	0.0218083338781538
COLCA1	1.67262344388636	1.27401708517764	-0.392728064424827	5.35988008846841e-10	2.9998708712203e-09
ATXN1-AS1	0.688990946795455	0.794975212243513	0.206424850760628	0.811770327829271	0.825490389708076
AC092803.1	0.431179647636364	0.577295630696607	0.421021224044027	0.135107989637621	0.160440737694675
AC004816.1	8.53964240593182	5.55621070430539	-0.62007434816483	0.00146399338166763	0.00255314787817398
AL441992.2	2.09584732968182	5.12472439552096	1.28994079072615	2.18843254842444e-14	2.87281509084081e-13
AC005840.4	0.36540975175	0.641503701467066	0.811942453750037	0.00406989161635119	0.00650102156417159
OGFRP1	0.436628652113636	0.809682492401198	0.8909494778908	1.02904707966236e-07	3.75238379553648e-07
AC009309.2	0.537535022681818	0.797626544966068	0.569354667891542	0.041505675502045	0.0539947706531108
AC018647.2	2.19363929784091	2.6809862483014	0.289437497712391	0.109576389996732	0.132519520230554
LINC01564	0.437006193386364	1.19770893926946	1.45455172349366	0.00397436971984386	0.0063766554171717
ZNF710-AS1	5.14423106995455	1.30169423188024	-1.98256484841073	5.8127394046323e-14	7.1132166951602e-13
SNHG5	33.4562608154091	26.6157655216108	-0.329995152321835	0.000651092010134557	0.0012146987889332
PICSAR	1.55824770575	6.26360294788423	2.00706817392166	0.000580961424155257	0.00110382670589499
AC147067.1	0.655753743931818	1.14644737527944	0.805944088743689	3.23168260093493e-06	8.87176744439171e-06
SNHG4	0.605190124113636	1.01519734228543	0.746299847400752	0.00273540674720774	0.00457167516547219
AC010531.6	0.535967074931818	0.779510752722555	0.540424546870867	0.113392626432871	0.136449127140888
AC092171.3	0.496720399840909	0.760097963095808	0.61375137012252	0.024695612877979	0.0335785922747662
AC019069.1	1.09604463445455	2.09719521628343	0.936154609507267	8.93089764629706e-09	4.03006756289155e-08
LINP1	1.39167314447727	2.8937276392994	1.05610872809604	0.00764104528279129	0.0116634982963537
AC073569.2	0.749815217590909	1.3312144548982	0.828135993372135	2.65689671673749e-07	8.83999737089616e-07
AC009506.2	1.60513917004545	1.09360664772455	-0.553604470639539	1.17854009306229e-06	3.48731945570071e-06
MIR31HG	1.27584341475	3.43185202228543	1.42753606985441	0.000305974728490562	0.000605243161562153
AC019171.1	0.0808201036136364	0.679739735121756	3.07219635379334	0.0237780457321553	0.0325644116803664
AL357033.4	5.10205656113636	1.61981621289222	-1.65524876091426	5.7327949415391e-13	5.59334857809626e-12
AC084018.1	0.343291058	0.964241699289421	1.48996254275821	9.73836991237452e-08	3.56908785621036e-07
AL050341.2	1.905804499	2.50649483377046	0.395271128056103	0.0517049865595289	0.0665436725418536
UBR5-AS1	1.12288048245455	1.45968892113972	0.378456566789881	0.000833305630609645	0.00151548278413139
AC018816.1	0.734651023477273	0.522354735784431	-0.492029211815475	0.000380617415045634	0.000738725198018677
PRRT3-AS1	1.16661731734091	1.40440990042715	0.267632676807193	0.562163727965587	0.594263860647755
AC112491.1	1.42307245559091	1.20601699349102	-0.238758882601723	0.000587448108685118	0.00111030768186035
AC048341.2	0.210913631136364	1.08445835232535	2.3622504054423	9.56385130840347e-15	1.35394130287594e-13
AC102953.2	0.470006258840909	0.7458739739002	0.666251918489516	0.0777564893541596	0.0967934229546607
AC027644.3	1.00226853152273	0.934590036317365	-0.10086353076123	0.176543976283845	0.206923296878143
AC024060.2	0.844347583886364	1.57354331152894	0.898107963382677	0.000780946089233911	0.00142745082639717
MHENCR	1.91895778181818	2.94129071352695	0.616126413704705	0.000108971173257407	0.000234158294916214
AC098487.1	0.251755648954545	0.580405977718563	1.20503822795139	3.2073053962153e-09	1.58245237283236e-08
NOP14-AS1	1.38751006625	2.89176422876048	1.05945169320021	2.19258082243455e-13	2.39855053605719e-12
AC026979.2	1.14369476138636	1.49427579249102	0.385744379907012	0.658606945543123	0.685178983691837
AF131215.5	0.865559077704545	0.693250371632735	-0.320255807730582	4.49618556331824e-05	0.000103383629831712
MIR924HG	0.203465268363636	0.534400610750499	1.39313910997702	0.00011439324053792	0.000244354791918279
AL031186.1	0.17503157625	0.604166238183633	1.78733035382923	7.88149781169685e-11	5.36834096230672e-10
LOXL1-AS1	0.633386190295455	1.07625666633333	0.76486485592743	0.00242977476179936	0.00413749381608287
AC114489.2	0.221607219659091	0.845953914956088	1.93257418858962	3.3227739604368e-10	1.96642852412735e-09
COA6-AS1	1.48960273459091	1.8332218050499	0.299453724410062	0.998804966008095	0.998804966008095
CD2BP2-DT	1.05574758377273	1.58962035565469	0.590417306710343	6.25975087736829e-07	1.95651088028567e-06
AP001783.1	0.199513348181818	0.596567515886228	1.5802001513009	0.050168466313305	0.0646814869253682
AC091057.1	0.295021034954545	0.777470166399202	1.39796949417765	2.99638740825285e-13	3.13535030254863e-12
AC009237.14	1.2317765715	1.80070980298802	0.547825106200971	0.0149804629430144	0.0214176123660523
MIR4435-2HG	1.01656016368182	2.49217085868862	1.29370737870938	4.80506768168348e-16	9.12962859519861e-15
AL512329.2	1.14773775836364	0.635211949912176	-0.853483085995613	0.000310609824638316	0.000612733042046077
AL139385.1	1.30480483765909	1.15216932472455	-0.179481282840119	0.309640738051518	0.343939404420302
OTUD6B-AS1	2.49845352795455	2.76445450859082	0.145959447404589	0.190352899000281	0.222027129367048
USP46-AS1	1.46790183936364	1.42661526711178	-0.0411591784357973	0.0752673134339935	0.09385664991251
GASAL1	0.408049495022727	1.30760121743313	1.68010656348065	1.31366826121547e-12	1.21598523666355e-11
AL031985.3	0.441147946431818	0.844783446027944	0.937318995475613	3.4057759019132e-10	1.99916276518807e-09
LINC01023	2.91840004411364	2.34472226231737	-0.315760614069111	0.00020895333924669	0.000427377651377083
AL139288.1	0.292265638159091	0.651601598157685	1.15670992168934	0.000628828681147129	0.00118232892653184
AL022328.2	0.539570058795454	1.11157796483234	1.04272694168969	2.94691981876713e-07	9.67125504159031e-07
AC100861.1	0.666032971681818	1.1797809714491	0.824853541217702	8.78245093261577e-07	2.67549771027366e-06
LINC02846	0.451708692818182	0.702574673986028	0.637258894343152	0.278863545213226	0.313612896641665
BX322234.1	0.51897274575	1.00184157668263	0.948923708711919	1.08704974553219e-06	3.22983504639605e-06
LINC01006	0.65913400075	1.32785377656487	1.01045258820565	0.0963112947128787	0.118059006422238
MEG3	0.861812815977273	0.662810553888224	-0.378777978177818	0.725608166668312	0.74734535853712
LINC00592	0.376747183545455	0.684477694546906	0.861406801661646	0.00148429276077161	0.00258231174283639
AC055822.1	0.375973163590909	1.08415847531537	1.52787406274198	1.24975920072612e-11	1.0138495987913e-10
AC015922.2	4.65401304706818	2.11934851789222	-1.13485440289118	5.90622491619204e-05	0.000133676940109425
AL355488.1	0.192042322704545	0.688198470784431	1.84140039607373	3.19379237625187e-10	1.92159841304488e-09
AL021707.6	1.01212503075	2.57026996788822	1.34453237925959	1.11256591522298e-09	5.94338032397839e-09
AL596244.1	0.835390907227273	1.57019132537525	0.910417014225554	0.0294630813827357	0.0395396742719985
AL354766.2	1.26015671152273	1.1300613428024	-0.157202068468697	0.00262786396066567	0.0044226521669012
AL138976.2	0.612233045	0.671830218145709	0.134015772010367	0.814094401152453	0.826689391887582
AL390728.6	1.27511337131818	2.49628731866068	0.969158471717773	2.0811267408109e-06	6.08329355006263e-06
AC068506.1	1.56788837575	1.05523604913772	-0.571257095757924	0.0249989014864341	0.033927080588732
AC005722.4	0.911219141295455	0.483107512536926	-0.915453765479772	2.95564518185762e-05	6.97377719379478e-05
AC010761.1	0.947920543863636	1.27184742347106	0.424087568406593	0.0499304417491975	0.0644897655508418
AL021707.8	0.327528280909091	0.714832467373253	1.12598567879095	1.20639385182347e-06	3.5551688204757e-06
AL162274.2	0.516833194545455	0.909290269522954	0.815042181687076	9.83044975828915e-06	2.42238753958139e-05
EIF3J-DT	1.24024235513636	1.04762002223952	-0.243506526449111	0.0133688394251954	0.019460286421353
AC093157.1	0.654589252295455	0.929415926692615	0.505734452466892	0.000459625516902089	0.000875592673359652
AL355312.4	9.82252769856818	2.62913915830739	-1.9015038262363	4.7073593402938e-12	4.14477249230747e-11
MIR503HG	0.0988219778181818	0.933559611317365	3.23983831172155	2.11776870372511e-19	1.15737524237091e-17
AC009118.2	0.167560726659091	0.556164965680639	1.73082882247268	8.56782619151643e-09	3.91517120903472e-08
LINC00460	0.0484143106590909	1.35172764917964	4.80322713844487	2.11463119460594e-20	1.90845465313186e-18
AC104695.4	0.546296279022727	0.758181237199601	0.472859157937613	0.0589153370864261	0.0754199882560277
OLMALINC	1.82240081909091	1.61621215279641	-0.173223714071535	0.0153563337585971	0.0218253404994234
DICER1-AS1	0.460263679659091	0.505357744902196	0.134844438432881	0.676770030727034	0.702051669805917
CIRBP-AS1	1.02860118059091	1.26832090594012	0.302236102436309	0.788623972531121	0.805355739982276
AC093278.2	0.772532405659091	0.864813529692615	0.162793642219818	0.433436221396288	0.468474478814551
AC012510.1	0.769150262590909	1.19188089577645	0.631902696657874	0.0006162404682373	0.00116168568685987
AC105118.1	0.0999576629772727	0.590359787291417	2.56220537817278	9.80434079288701e-10	5.32235643042438e-09
SNHG18	4.19080298061364	3.62927717756687	-0.207544455127781	0.000800934262113094	0.00146028923546882
AC021016.1	1.18619768256818	0.880382633337325	-0.4301418667266	2.31920379324511e-07	7.85284266855598e-07
AC129492.1	0.540428895113636	0.951237863107784	0.815701328007673	0.000136857023614727	0.000288078049707968
AC012640.4	0.773666213090909	1.4984265662994	0.953665206974163	1.84136183414329e-07	6.42252775000703e-07
AATBC	0.7817022385	1.2785181581497	0.709781576372355	0.00209877682467078	0.00359932747603872
AC018653.3	0.266515878659091	1.12552459935329	2.0783041940395	8.05114557705924e-16	1.38403026348495e-14
AC015922.3	3.45024218834091	1.84603894209581	-0.902264647952471	0.000186306584964672	0.000383228929756391
LINC01807	0.0129943806818182	0.738743238956088	5.82911324062747	3.3167840651023e-06	9.07090187501462e-06
AL035071.1	1.91722459736364	2.75268796162675	0.521821724118849	0.0245044432223185	0.0333815245405924
ARRDC1-AS1	2.20678991175	3.58176220368862	0.698720268346087	1.33054098978503e-07	4.75569601299402e-07
AC073365.1	0.0153568681818182	1.50220984612375	6.6120585205006	1.93116906568873e-09	9.95931475305188e-09
SOX21-AS1	2.60445789225	1.90873521899202	-0.448366127392494	0.0136706419340313	0.0198196856955233
APTR	1.7338050305	1.89355790391417	0.127157864659696	0.939112459810149	0.943030870629941
AC020910.5	1.27503213102273	1.53372082365868	0.266502295715034	0.508927040566634	0.542755278122762
Z95115.1	0.721747905340909	1.09864751369261	0.606161670599926	6.73968822056271e-06	1.7316921335396e-05
AC011477.1	1.05593197913636	0.784971875481038	-0.427804032222251	0.000209778346462688	0.000427853011712036
AC008946.1	0.42392146575	0.681836690317365	0.685629213674393	0.00459334533150674	0.00723623070930993
ZBTB11-AS1	0.818463793863636	1.28247989486826	0.647945706065628	2.66459700496612e-08	1.08080844808176e-07
SMIM25	0.848899268227273	1.30603338134731	0.621526495185461	6.9051297952096e-05	0.000153873571362387
MIR100HG	1.43786107788636	0.899662018353293	-0.676469271269964	7.60350007252439e-05	0.000168396535348546
PAXIP1-AS1	1.99171412829545	2.29013715452894	0.201423411251881	0.562163735211103	0.594263860647755
LINC01560	1.17053447913636	1.43314428415768	0.292016431663702	0.0951180311883503	0.116794589316308
AC103691.1	0.355757553340909	0.72856498893014	1.03416328031674	1.6999142872068e-05	4.09112705121103e-05
LINC01770	1.07289308793182	0.775130185353293	-0.468995780371146	0.00768734449492763	0.0117094150323581
LINC01503	3.76434492079545	8.30620937912375	1.14179141309678	5.45207037428334e-09	2.60688398028647e-08
MYLK-AS1	0.334609912568182	0.63173075293014	0.916829620185231	2.3077988599404e-06	6.63836962899191e-06
AC112484.3	0.216607584636364	0.582778003407186	1.42786266419547	0.00247427420546148	0.00419348820737838
AL360181.2	0.394640990295455	0.839590148179641	1.08914442533858	2.16706721368699e-08	8.94070016161147e-08
LINC01589	0.325328374977273	0.787437877181637	1.27526945139586	0.00322863521590573	0.00529789687700895
MAFA-AS1	0.216262252636364	0.818341396548902	1.91992096087945	2.32757386574928e-07	7.85284266855598e-07
CNNM3-DT	0.596185146022727	0.592958388974052	-0.00782956418807668	0.0829349992394536	0.102884999056504
AC009271.1	0.348530250636364	0.660350759976048	0.921948667537099	0.0699761494978992	0.0880187803788906
TMEM9B-AS1	1.05835750084091	0.753893423966068	-0.489394542544065	0.00457901985147902	0.00723425018111127
AC134312.5	0.0447285199090909	0.955057430592814	4.41632056483959	1.40849646816729e-24	1.01693445001678e-21
TOLLIP-AS1	0.755866547772727	0.675745641864271	-0.161651239196191	0.689230025251324	0.713951331752448
FAM111A-DT	0.801222258022727	1.21040883320359	0.595220016053587	4.27376966827532e-06	1.14708613401293e-05
AC108449.2	1.24224107679545	1.08910135921557	-0.189806951466506	0.0217870742312179	0.0300769934893677
MIR600HG	0.655458118022727	0.631060403321357	-0.0547254966170436	0.0164892111919755	0.0233435499619732
KIAA1671-AS1	3.76450162081818	1.37337019458483	-1.45473832122713	1.8622999786357e-11	1.48689618718889e-10
AL158212.3	0.995420422295455	0.899881850634731	-0.145570389784208	0.0129634013217174	0.0189465096240485
AL117379.1	0.345918380568182	0.534323581481038	0.627282015345753	0.0114483456541278	0.0168687868617965
MIR155HG	0.207405096431818	0.663358020015968	1.67733637042292	1.8958134886227e-09	9.84731898406899e-09
AC079610.1	0.899346030159091	0.484326271562874	-0.892897048415179	2.47772881527324e-11	1.86345854648675e-10
AL365226.1	0.730790177659091	0.577009312103792	-0.340862641155895	0.609789086231085	0.640855488004139
AL928654.2	0.4144233545	1.174280769	1.50260018383019	2.63946181729466e-09	1.33265135110961e-08
AC018645.3	2.21774986329545	2.94203716524751	0.40771881628474	0.00204323717722277	0.00351242200465438
DANCR	14.6271975167727	12.5828197628882	-0.217198123228536	1.81045312617133e-05	4.34268158503555e-05
AC010542.6	0.465747720954545	1.02135791710579	1.13286790743712	7.72903716317463e-07	2.3645613694119e-06
LINC02560	20.67786277425	6.94990556175848	-1.57302179992582	1.96473501335005e-08	8.24731790487637e-08
AP003390.1	0.573496735590909	1.4557802927485	1.34393546015609	8.28901687346e-10	4.53384104745312e-09
LINC00942	0.119661257272727	1.26758057862675	3.40504942899677	0.000104589821266271	0.000226089374114514
NEAT1	8.27085301920455	13.3370161331756	0.689327895666946	0.00114748125318583	0.00203558099459501
AC010326.3	1.56902575997727	2.4350984344012	0.634111053392021	6.62511570233598e-07	2.05293284853501e-06
AC024896.1	3.43765948988636	4.4198299096487	0.362564202009706	0.700294713775174	0.723067175554027
KDM4A-AS1	0.151950898840909	0.640102538816367	2.07469782181186	5.69342985236035e-18	1.78724189278442e-16
AC005076.2	0.349634340613636	0.528859425956088	0.597037404841172	0.0287265081201428	0.0386229773980318
SNHG12	1.61017490970455	3.68739402001796	1.19538417163567	3.3992121260757e-07	1.09563890849404e-06
LINC02762	0.580570967136364	0.921524759137725	0.666550499804202	0.00640272705831102	0.00987771140192427
PTOV1-AS1	1.67861793165909	2.48949753926148	0.56858069193346	1.68049340476469e-08	7.09541659789536e-08
AL391121.1	1.45639010268182	1.24961812082036	-0.220909562289252	0.0704840936726688	0.0885035054463772
AL645933.3	0.950385901159091	1.03098290008184	0.117435065081992	0.413201494907072	0.447945164148507
LINC02693	0.343567896136364	0.734175671275449	1.09553007430839	2.78971048766401e-10	1.70692455262154e-09
LINC01816	0.516305321659091	0.742743655738523	0.524639908793745	0.0733231474792758	0.0919085286111756
LINC02544	0.121997572954545	0.630801153207585	2.37033285081897	1.46571514004541e-14	1.99669119077884e-13
AL354733.3	0.245362055409091	0.618013542952096	1.33272629594591	2.91530144980448e-08	1.17589254008873e-07
MIR3945HG	0.30904930125	0.713768017746507	1.207618255926	0.00159507960295397	0.00276838334935761
LINC00941	0.0696176755	1.34684788573253	4.27398946645338	4.66907674229774e-21	5.61845567989828e-19
PSMB8-AS1	2.57124798977273	4.5377331779002	0.819503019121065	2.4594997078105e-07	8.22110550481102e-07
AC022150.2	0.538935781818182	0.50739062900998	-0.0870165009070134	0.0102382949955265	0.0151787453527107
LINC01127	0.369994342886364	1.14681128795808	1.63205289247054	0.0133688394251954	0.019460286421353
SNHG9	5.53878236525	5.1489553978503	-0.105289078928357	0.00478341557371405	0.0074592355166772
LINC01963	1.77317968418182	1.31384967706986	-0.432538517902072	2.15563901245717e-05	5.15354757282807e-05
MYOSLID	0.371588004159091	3.15549043709381	3.08608841763852	2.42750579128329e-20	1.94739909034059e-18
AC100810.1	5.24083707393182	3.75515489059082	-0.480924842996521	2.15464943448493e-08	8.94055684883977e-08
PRKCQ-AS1	0.964445171795455	1.08227427412774	0.166295029592733	0.0347436768482046	0.0457754282562112
AC034213.1	0.0459171195681818	0.574346097231537	3.64481630950652	1.01455129577577e-09	5.46646295186646e-09
AC144652.1	0.547809268954545	0.820136814912176	0.582190922939231	0.000246372522682297	0.000495490143110358
AL132712.1	0.576654463522727	1.94938194121158	1.75723777745181	4.77305799132539e-15	7.03295483619782e-14
LINC00339	5.03632752988636	6.10331714510379	0.277221449170126	0.0203938566636427	0.0283706445301542
THAP9-AS1	3.35173997163636	5.34187492557485	0.672435968234868	1.65453716057943e-05	3.99523688942592e-05
SNHG11	1.64886635322727	2.77307901330739	0.750014255959802	5.92813295442545e-09	2.79516623962541e-08
AC027031.2	0.674094172681818	1.70202021525948	1.3362261135339	3.26328932229025e-05	7.67457619118424e-05
AC011374.2	0.687519867068182	0.897860155203593	0.385089354486964	0.0400318453314019	0.0522658089136929
Z82243.1	0.212461033340909	0.657511636696607	1.6298181611938	1.13679847677059e-12	1.0659331171797e-11
AC007114.1	1.81436807484091	1.18913558852495	-0.60955393578432	0.000316875119494807	0.000623389199660084
AL121832.2	1.07599566268182	2.20491607332335	1.03505148047111	1.13574975938341e-07	4.12065993102926e-07
AC009902.2	0.359896770590909	0.913011075389222	1.34304920430292	2.93115972140506e-07	9.66345807696097e-07
DOCK9-DT	2.54214107181818	2.15331377829142	-0.239485529876788	0.00830183762981683	0.0125658842111693
AL118558.3	0.867338221545455	1.1920826929022	0.458817724547863	0.00822875894014987	0.0124814368798072
AC005083.1	2.73876675065909	1.01501494883433	-1.43202542781107	3.10947547927815e-13	3.20720185148403e-12
CEROX1	0.775418542568182	0.496408169311377	-0.643448376769776	0.00431427756022855	0.00687617748009937
ASB16-AS1	1.79415033920455	2.49448051628144	0.475438616238016	0.000944556606610852	0.00170067299245146
LENG8-AS1	0.426462498954545	0.846613571121757	0.989284731572621	9.87270529848896e-09	4.40005754661051e-08
SNHG28	2.07884313304545	0.80010378889022	-1.37752183568526	0.0128186886677681	0.0187730085560417
PARD3-AS1	0.386001319090909	0.616254875702595	0.674921378235066	0.0666822335581054	0.0841688332673988
AC007342.4	0.838298384386364	1.49617957316966	0.835747585400228	0.111132986357674	0.133956187826063
AC090559.1	0.643152396477273	0.670852837906188	0.0608356952901149	0.947059011353343	0.949689730829325
AL391422.4	0.991548069090909	1.57155575445908	0.664438836450678	2.49622351607686e-06	7.12361019212448e-06
RHOXF1-AS1	0.856311065340909	0.844492388914172	-0.0200505476145837	3.22189056518499e-09	1.58245237283236e-08
STARD7-AS1	1.03311961252273	1.40785049765269	0.446486843333003	2.75033756639394e-05	6.51063515716861e-05
NINJ2-AS1	1.54171225975	1.99540490692615	0.372147996986786	0.219200371776335	0.253626071189926
AL109811.2	0.729351001363636	1.10556920530339	0.600104150210892	0.0215020031943105	0.0297974017395243
MAST4-AS1	1.19762439911364	0.827887029127744	-0.532669698109138	2.31920379324511e-07	7.85284266855598e-07
SREBF2-AS1	0.781974915909091	1.42385772148902	0.864610757881267	2.24323350314821e-08	9.20235562086936e-08
LINC01315	2.39247049702273	1.30158197354291	-0.878234958652497	2.86593580482049e-13	3.04294948688293e-12
HS1BP3-IT1	0.0518663623409091	0.592264410830339	3.51337030257143	1.34073343162859e-15	2.15113230585743e-14
AC139530.1	0.936849766318182	1.11427121418563	0.250210807863807	0.0302158427450339	0.0403250248833909
AL451085.3	0.422891222295455	0.632593585648703	0.58099231183404	0.0140174818681991	0.0202818074325446
AP000251.1	0.225318402	0.733736368217565	1.70329665037637	1.45040793694696e-05	3.54981196771425e-05
BX470102.1	0.426439918613636	1.29971979348104	1.607786227463	2.18161936222645e-10	1.35786998235129e-09
AL392172.1	1.67437306990909	2.39419883396008	0.515921957478506	0.319247173981476	0.351902991778054
LINC01094	0.513440409022727	1.06360770316367	1.05069738190283	1.5048536455798e-08	6.46728769112271e-08
SNHG1	4.88400091229545	11.6525256372914	1.25450731210145	2.56682349072207e-11	1.91056346422818e-10
LINC02188	1.76035089525	0.455677119526946	-1.94977919677725	0.000139588649344359	0.000292124651671383
AC105942.1	1.35287933493182	1.65925038800998	0.2944984423954	0.691437743720713	0.715212107401654
C1RL-AS1	0.224981858568182	0.708176734037924	1.6543007728833	5.66297190823466e-16	1.04837582506293e-14
MIR200CHG	6.67306162309091	7.6784166958982	0.202460028524795	0.885276533930124	0.892695052370879
AL139287.1	3.385082449	3.85971055201397	0.189301687417479	0.142566376175719	0.168742497703064
AP005233.2	0.207906549977273	0.703559814518962	1.75873787203068	0.0825423530252585	0.102574146100235
CPNE8-AS1	0.586716339909091	0.999827778982036	0.769016439802116	0.00401875446209889	0.00643357144486785
BAIAP2-DT	2.21566725088636	2.69433084485828	0.282185780891895	0.000401354347829894	0.000774807056505838
PDCD4-AS1	1.48541850856818	1.38925984190818	-0.0965529989786012	0.015063282134925	0.0214934579079365
LINC01527	1.42570950556818	3.57555966277046	1.32648902030135	0.0281428154705971	0.0379796500369553
VPS9D1-AS1	2.67124691420455	5.77293371921557	1.11179132512569	4.06471472587516e-07	1.30432179203638e-06
LINC01063	0.175870806113636	0.55854272592016	1.66715162360629	2.56034165312501e-06	7.19286643407104e-06
AC099568.2	0.470109892272727	0.624510905331337	0.409728725959221	0.645288083801813	0.674237332134456
CRNDE	3.17575486256818	3.50918914523154	0.14403815633919	0.339038880700186	0.370887987675052
TMPO-AS1	0.353316181227273	1.28466055278044	1.86235547631614	3.37341874031593e-17	8.39864941554518e-16
AL138724.2	0.585233944409091	1.42031248770259	1.2791230214158	1.83878495017278e-16	3.79315066864213e-15
MBNL1-AS1	0.764038900159091	0.487656780562874	-0.647779976622357	0.000685265716351532	0.00126862012104053
LINC01637	0.641565371613636	0.863163114988024	0.428036941689611	0.105109965924276	0.127759924911325
AC007991.2	0.0622067715909091	0.833217868433134	3.74355023816333	4.60224901427765e-08	1.78646440231638e-07
AC067838.1	0.823878972772727	1.09740020026347	0.413585416972235	0.101621143074314	0.123727597469907
AP002360.2	3.03709716725	3.50461672642914	0.206563610106145	0.528332022394227	0.560964294365635
HOXC13-AS	0.452954228022727	2.6123383021517	2.52790456500641	7.34912090151885e-16	1.29416226607234e-14
SNHG20	0.725592021931818	1.13843303221158	0.6498189298437	0.00244589818061922	0.00415514937978136
AL356234.2	0.198843926636364	1.05645849207784	2.40952768219141	4.76352437729377e-07	1.51509453762383e-06
AL031673.1	0.296268621045455	0.659595254129741	1.15467518545803	0.000147756133039511	0.000308323491487072
AC090425.2	0.758174199931818	0.937528933357285	0.306333851047618	0.577751491315439	0.608958506174813
NKILA	0.228551926431818	1.08996804134132	2.25369195037252	4.30433987402468e-15	6.47444456051212e-14
AC005392.2	25.9466398737727	4.88070156040319	-2.41038727638678	5.6230470549998e-08	2.14806347815336e-07
AL139289.1	0.725312239522727	1.30001329143114	0.841852274085972	8.90564449388486e-05	0.000194844706805602
AC090515.5	0.0945812762727273	0.752713193876247	2.99247374520112	0.292525445481646	0.327955546021348
MSC-AS1	0.337698889022727	1.31197356280439	1.9579293107014	2.7290584070428e-12	2.46297521235613e-11
AC099850.4	2.90433138968182	10.6405270809162	1.87329163477452	8.48156595872764e-20	5.56699147472851e-18
AC106820.3	0.256853215886364	0.567574596602794	1.14386588215752	4.58990733533031e-06	1.22284616092564e-05
NBR2	1.28710635309091	2.10658271117166	0.710773294024716	5.50178488889675e-06	1.43923503253024e-05
LINC02381	1.07511180045455	1.83853659358483	0.774071198813569	0.0243777103424833	0.0332716575940887
AC087491.1	0.252142478772727	0.729520932908184	1.53271018410657	0.611909933267027	0.64214966834127
AC027020.2	0.478839555613636	0.645619602327345	0.431142048185087	0.0845431801639754	0.104520849449298
AC025181.2	2.27331092404545	1.849371392002	-0.297760040330526	0.000651091859318241	0.0012146987889332
AL359921.2	0.807268780340909	1.44774649643114	0.842688001216403	3.89991388391028e-05	9.08302523930072e-05
AC010969.2	1.01432295447727	1.38442040096607	0.448765035360578	0.000363644385107355	0.000707685299319435
THUMPD3-AS1	0.696488988636364	0.957565477766467	0.459270596790545	0.0235063823589021	0.0322654145686831
ZNF687-AS1	0.352586162590909	0.752781450265469	1.09425522167314	1.56497786133009e-10	9.91152645509057e-10
PPP1R14B-AS1	6.75167914002273	7.84019007832735	0.215642287109936	0.568918091852656	0.600524652511137
AP000695.2	0.128293905409091	0.732181804996008	2.51274928560038	4.44353018596979e-20	3.20822879427019e-18
LINC02446	0.353739937272727	1.40946168937525	1.99438325074491	0.00326802195504706	0.0053503670103038
AC016876.2	3.21091834570455	5.34789009274451	0.73598383865706	0.0941327169861431	0.115781638269157
AF131215.6	0.596422891136364	0.595013840383234	-0.00341240357606565	0.0029200028039291	0.00483541748724039
AC124283.2	0.350657667431818	0.752889243610778	1.10237437371242	7.70824262582699e-07	2.3645613694119e-06
ZFAS1	23.3170654165909	33.7994054241258	0.535611639128597	0.00333442659991554	0.00544673304330095
AC104031.1	0.253092872295455	1.01258981277445	2.00031109173821	4.54707231094803e-10	2.58502851063345e-09
LINC00944	0.0668982244545454	0.582579818161677	3.12241589830887	2.85797001005411e-19	1.37563623150604e-17
LINC01214	1.95901135863636	1.32197909808583	-0.56742639612545	0.0149789454855229	0.0214176123660523
AC109322.1	0.529054303409091	1.04859560645509	0.986970689435508	2.11773305925527e-08	8.83816918371274e-08
AC002116.2	0.265792332545455	0.717782565638723	1.43324739466359	5.99282155185303e-14	7.21136193406315e-13
MIR193BHG	1.34568290352273	1.96615765681238	0.547040515560937	0.0070714599116414	0.0108629660770321
LINC00511	2.39911827936364	3.9958669916986	0.736004275752773	2.26287142401341e-06	6.53517267255073e-06
TRPM2-AS	0.0885250766136364	0.711031355451098	3.00575508970212	2.75049738375165e-09	1.36955800763358e-08
PLBD1-AS1	3.05951330143182	1.17834806118164	-1.37653642512154	5.172089337577e-13	5.11540890648027e-12
PRANCR	0.547115482772727	0.878260624479042	0.682803741100661	0.000180477709644233	0.000372299732466103
AC009065.5	0.314797804590909	0.522980041289421	0.732330409852957	0.00092126184415741	0.00166287762870413
AC083880.1	0.5195124735	0.689748992481038	0.408913055561411	0.329541626481901	0.361594307477101
SLC12A9-AS1	0.939448269636364	1.37306553795409	0.547514861088296	0.0230207179008429	0.0317193861152835
PRR34-AS1	3.52333254913636	4.44557646841317	0.335429859080428	0.274893611782424	0.310599667772942
DGUOK-AS1	2.73210121354545	3.6614000501497	0.422384482549602	0.13174932263921	0.156710067455535
AC093010.2	5.16542001490909	2.93994943298802	-0.813094322495287	0.00986203948577711	0.0147420134756337
AC135050.6	7.24332193588636	5.43924521438523	-0.413245031124776	8.67426150530072e-06	2.15217072399557e-05
AL023803.2	0.607453966931818	0.644406941413174	0.0851969495894456	0.636362361491781	0.666841255438412
RNASEH1-AS1	1.63713142493182	2.03218355720958	0.311860577075823	0.21957512931831	0.253653189388512
AC138696.2	0.664726992727273	1.52844500146108	1.20123079613017	3.03870345438403e-08	1.21885771892515e-07
AL118505.1	0.488892619590909	0.962954978027944	0.977950721586987	0.000118250084226172	0.00025110753179793
LINC02870	0.173474419159091	0.815580942512974	2.23310512847794	2.13534482046092e-11	1.65776232298149e-10
AC004148.1	0.349689300022727	0.788393850271457	1.17284287056586	5.14804052831977e-06	1.36149643276442e-05
LINC01405	4.20718905429545	0.342424709159681	-3.61899793391564	0.00197717162850247	0.00340696399947204
EXOC3-AS1	1.73738793727273	2.5945349085988	0.578556020980096	0.00735167420076441	0.0112455694342201
AC027796.4	0.319595649295455	0.91276288491018	1.51399236066828	9.55746340908621e-11	6.44905474893481e-10
AL450326.1	1.35270061890909	0.834696225481038	-0.696519423769904	0.260668132414085	0.295451164211883
AC010186.3	0.508921411454546	0.910783011650699	0.839664491927215	2.42044445337214e-07	8.128190210859e-07
AC090114.2	0.883482350227273	0.846973479201597	-0.0608845176417682	0.0411082385869705	0.0535742748371709
AC131235.3	0.268536790795455	0.595438930892216	1.1488337929989	3.50862083113037e-06	9.52339939878243e-06
LINC01269	5.23745070118182	1.35847329268463	-1.94687855640656	1.87406583149846e-11	1.48689618718889e-10
AC091982.3	1.39446289995455	1.15438748515569	-0.272581986995157	0.0046656293522748	0.00732300954857045
OSER1-DT	1.94443134536364	1.57866609568862	-0.300642238063036	0.00189098634176592	0.0032662491357775
AF001548.2	1.73931220897727	3.63134992919162	1.06198903815279	1.51584229086319e-07	5.36489281374129e-07
AC008764.2	2.12376497734091	1.72459304414371	-0.300368155443635	0.00460031841492141	0.00723623070930993
ASMTL-AS1	0.511194724522727	1.22948990467465	1.26611503602362	9.83046466893833e-06	2.42238753958139e-05
AC096992.2	0.313919868954545	0.717850701818363	1.19328747993154	6.46665953003003e-08	2.45733062141141e-07
AC124067.2	0.53495391775	1.4014964460978	1.38948156133232	0.0110317835350275	0.0162882366304496
AC004918.1	0.761002645272727	1.33766590860279	0.813744464102095	0.000710688292496108	0.0013089718040362
GAS5	26.3310518923864	30.8825345967026	0.230026006194706	0.97889018827763	0.980247872311302
AC012236.1	0.266103055204545	0.590821142077844	1.1507363783076	0.00104314577649396	0.00186423576888277
AC009283.1	1.64579581381818	2.70021914908982	0.714291142343283	0.00382600467252925	0.00616601645885294
AC002398.1	1.02675022975	1.66431426152295	0.696842603682949	0.000134661295110854	0.000284284956345136
AC245297.4	0.686434274477273	0.964632233520958	0.490857428950888	0.00321827855432347	0.00529293192761172
ZNF667-AS1	1.37860115343182	0.78389252957485	-0.81447734568273	7.38970431609289e-08	2.7933856105859e-07
AC008011.2	0.0842671430681818	1.28896992777246	3.93510458123267	1.22806176957293e-19	7.38883831359713e-18
CTBP1-DT	1.46398857145455	1.82494754507984	0.317950705499805	0.0018034874803855	0.00312258503798161
AL049870.3	0.109447367363636	0.882995674786427	3.01216911858977	0.0691472536426085	0.0871279531063932
AC036176.1	1.30334245547727	0.915661055319361	-0.509330635718223	5.20044756122887e-05	0.000118820352506558
AC079414.3	0.383574900568182	0.63071945153493	0.717490107035061	0.00455047524845899	0.0072049191433934
AL513550.1	0.809093034522727	0.880963527281437	0.122776689255705	0.869531475820766	0.878044371388242
TYMSOS	0.490511743454545	1.44465156390818	1.55836198862013	1.75415865494189e-07	6.17806121399046e-07
RAB11B-AS1	2.91124362270455	2.26862003175649	-0.35982057999726	7.75665388993121e-06	1.95814828969592e-05
AL121820.2	1.36200783079545	0.501457940075848	-1.44153439349949	0.000272581911984625	0.00054516382396925
AC116914.2	0.259590269	0.687217609033932	1.40453070059577	3.31211280915526e-10	1.96642852412735e-09
AC022075.1	1.49828588604545	2.52684670519361	0.754025214869231	0.010477436356464	0.0155014529700144
UNC5B-AS1	1.89019264011364	3.13499493669062	0.729929837874614	0.167454433821479	0.196588782470094
AC125807.2	1.46408137395455	1.87074726773453	0.353618926883302	0.0166245388751106	0.0234431973981052
BX537318.1	0.748275323386364	1.02283722498802	0.450935468044176	0.0119461948356333	0.0175377634285087
SNHG15	3.84750342725	7.53201390670659	0.969113052002328	2.42321142930591e-09	1.24082173897792e-08
AL391427.1	0.0818807691590909	0.56109531643513	2.77664931071338	6.49152368889902e-06	1.67388575120896e-05
AC115618.2	7.12166542929545	7.99921295034331	0.167643398417472	0.399655446953947	0.433911628121428
AC023509.3	1.32023468259091	0.970334155596806	-0.444240842024734	2.62139615389717e-06	7.33584505082851e-06
ITGB2-AS1	0.322907560568182	0.64722557044511	1.00314738591516	0.00118844900558954	0.00209794665534388
AC090617.5	1.42091881670455	1.53485438093613	0.111277657157724	0.822629863900243	0.834183654123561
HOXC-AS1	0.0616371715	0.55498417089022	3.17057405998182	4.73840905797958e-18	1.7310034648171e-16
AC003102.1	0.732182487	0.71792916789022	-0.0283617540470478	0.298831843136756	0.332957701766571
PRKAR1B-AS1	0.558143628136364	1.2289864647485	1.13876070056355	3.58519757398464e-10	2.08751020033622e-09
LINC01705	0.855610598181818	1.22043165744311	0.512365250428843	0.00814369125212582	0.0123784107032312
AC005261.1	4.42127356365909	5.51873875373653	0.319876589846642	0.00888167168648805	0.0134154120452811
AL035661.1	11.7344125384318	6.30307204783034	-0.896618559027338	1.63243201689923e-08	6.97405867574701e-08
AL118506.1	1.08827848034091	1.47202619387625	0.435755567495788	0.00248663600458901	0.00420456954405917
MINCR	1.24126605495455	1.93056067541916	0.637207519146556	0.0180810397344144	0.0252994393183085
AP003486.1	1.05900282797727	1.01828644551497	-0.0565629911314554	0.647804142085063	0.675888136684126
AC026471.4	1.35389265215909	1.71985019817166	0.345169554632488	0.326578648152919	0.358888560070635
AL604028.1	2.17604704311364	1.96831115550898	-0.144751442472065	0.00445183395380796	0.00706422882340516
AC005332.5	0.422459594931818	0.798819216808383	0.919055674304545	2.63172832775878e-05	6.2503547784271e-05
CCDC18-AS1	0.40106367	0.934792786984032	1.22081531528084	6.63659192387383e-13	6.38882582538254e-12
AC012073.1	0.416713356886364	1.51142957238723	1.85878650721521	1.60020196223041e-21	2.31069163346071e-19
AP000894.4	0.632059429022727	0.865623114315369	0.453678809919188	0.664397869646276	0.690209009905915
DLG5-AS1	0.743441303613636	1.02639280476647	0.46529221415126	0.0169901917856659	0.0239121217724187
LINC00467	0.775641639568182	1.14365139874052	0.560185204778575	0.000412114206984501	0.000793457219847493
U47924.2	0.58545512075	0.818896799954092	0.484123067936693	0.223727841596616	0.25803754254434
AC012146.1	0.406982132181818	0.67008213840519	0.719372494449121	0.0362280368224171	0.0474712206638569
