# Supplementary material for: Immune-Related lncRNA Signature for Predicting the Immune Landscape of Head and Neck Squamous Cell Carcinoma
Source: Front Mol Biosci. 2021 Jul 13;8:689224. doi: 10.3389/fmolb.2021.689224 (PMC8313825; doi:10.3389/fmolb.2021.689224)
Supplement: Supplementary file 2 [file Table2.XLS]

gene	HR	HR.95L	HR.95H	pvalue
EMSLR|AL512274.1	1.40334440817793	1.06397303047637	1.85096376651814	0.0164413552059882
EMSLR|C5orf66-AS1	1.44215030590964	1.03223297708151	2.01485280068807	0.0318810424109119
EMSLR|NCK1-DT	1.40014872547453	1.02190061913266	1.91840225628971	0.0361889551364455
EMSLR|AL354836.1	1.34667165053858	1.01036852673335	1.79491392138635	0.0423231212680384
EMSLR|LINP1	0.711494838746457	0.523545815299211	0.96691615283666	0.0296352191016384
EMSLR|AL357033.4	1.83685767597263	1.20928428077663	2.79011823391327	0.00435912549784169
EMSLR|AL021707.6	1.80465573783787	1.22624704655018	2.65589412938731	0.00274908277141034
EMSLR|LINC02560	1.45752790167451	1.11126752806378	1.91167970854069	0.00648275917137253
TNRC6C-AS1|AP002336.2	0.707821215938333	0.519574002953221	0.964272405633674	0.0284812778117586
TNRC6C-AS1|CHROMR	0.729778084002342	0.540816147924427	0.984763590980184	0.0393616290493784
TNRC6C-AS1|SCAT1	0.634699244457289	0.485754964590586	0.829313461066088	0.000863700084091243
TNRC6C-AS1|AC046143.1	0.748102001470846	0.570575309890172	0.980863691266999	0.0357499379338283
TNRC6C-AS1|AP003555.1	0.658477893672805	0.494065481141302	0.877602570926763	0.00436134033062252
TNRC6C-AS1|AL133353.1	0.625032958108946	0.470716395825206	0.829939645585422	0.00116045119705142
TNRC6C-AS1|HOTAIRM1	0.684551361323498	0.495335692799059	0.946046434977892	0.021677709487933
TNRC6C-AS1|LINC02298	0.701560140248211	0.536425388414822	0.917530454402127	0.00963874648311919
TNRC6C-AS1|LINC02454	0.659773566802976	0.498570570309875	0.873098384409995	0.00362144203619684
TNRC6C-AS1|HLA-DQB1-AS1	0.673868199175188	0.513839630056207	0.883735553464296	0.00432465461478535
TNRC6C-AS1|AC108047.1	0.733145117419746	0.538039991197688	0.998999650564864	0.0492635195556314
TNRC6C-AS1|AP000695.1	0.720895009177035	0.551795988141369	0.94181477470839	0.0164177045199586
TNRC6C-AS1|AC022031.2	0.715889488944257	0.538458650057563	0.95178666054688	0.0214476265938475
TNRC6C-AS1|KTN1-AS1	0.715454102217009	0.547541756031065	0.934859427141305	0.0141457306288098
TNRC6C-AS1|LINC00205	0.646217075238588	0.476579458952012	0.876236901288612	0.00494852945051201
TNRC6C-AS1|DLGAP1-AS2	0.706315951098357	0.521993228910307	0.955725467583982	0.0242300392598569
TNRC6C-AS1|MIR9-3HG	1.68154754290758	1.16994084326287	2.41687616544147	0.00498553855880668
TNRC6C-AS1|AL391244.2	0.745368000030424	0.570317588056305	0.974147505011726	0.0314175603874006
TNRC6C-AS1|AL133243.2	0.714486718132231	0.529980670985348	0.963226204907156	0.0273987375499928
TNRC6C-AS1|AC021028.1	0.666255143118541	0.497255628194378	0.892691586707164	0.00652002907752222
TNRC6C-AS1|LINC01564	0.700604149229965	0.528602704280646	0.928572952698408	0.0133028343783331
TNRC6C-AS1|LINP1	0.643893787812288	0.483495614031771	0.857503559393224	0.00259814027858126
TNRC6C-AS1|MIR4435-2HG	0.516059425595488	0.363361157978425	0.732927350373971	0.000219186201622941
TNRC6C-AS1|LINC00460	0.622412686720265	0.474251955389258	0.816860211514297	0.000630086304689209
TNRC6C-AS1|AP003390.1	0.663918649463478	0.507237010267403	0.868998050581988	0.00286044747684613
TNRC6C-AS1|LINC00941	0.720853630028556	0.550635639199586	0.943691107028033	0.0172342442480037
TNRC6C-AS1|MYOSLID	0.675104083249761	0.50102032565386	0.909674717539055	0.00981889842290616
TNRC6C-AS1|AL132712.1	0.634123503392804	0.47305948728666	0.85002547958941	0.00231278433459936
TNRC6C-AS1|MSC-AS1	0.757989448555026	0.579065636180702	0.992198411064856	0.0436979793820433
TNRC6C-AS1|ZNF687-AS1	0.689454242193388	0.509447637984195	0.93306380604557	0.0160074072093737
TNRC6C-AS1|AP000695.2	0.687985985981305	0.512928861362992	0.92278823158618	0.0125485747885126
TNRC6C-AS1|AC104031.1	0.746412394175419	0.568890763610354	0.979329421070145	0.0347981680983143
TNRC6C-AS1|CCDC18-AS1	0.681191982574087	0.515425142109581	0.900271405512001	0.00696756029405965
AC011632.1|PTOV1-AS2	1.35702437656151	1.01536189939342	1.81365398847672	0.0391144859405003
AC011632.1|LINC02195	1.40635884309154	1.06995819902866	1.84852566888812	0.0144954037213152
AC011632.1|MIAT	1.39724779740192	1.06338193910601	1.8359362102631	0.0163465145189705
AC011632.1|AC108488.1	1.31736562142893	1.00473226375248	1.72727824429689	0.0461389887196378
AC011632.1|AC099066.2	1.3708988806957	1.03935176962195	1.80820757324183	0.0255361239509599
AC011632.1|AC046143.1	1.35876085123756	1.01757785884939	1.81433885849621	0.0377020971396718
AC011632.1|AC254633.1	1.42448183242981	1.08837565745019	1.86438246485264	0.00997429718364845
AC011632.1|ACBD3-AS1	1.345107270864	1.02631277177238	1.76292609806135	0.0317016333179419
AC011632.1|AC012065.3	1.32685830461068	1.01301723456475	1.73792991910031	0.0399863896856935
AC011632.1|C2orf27A	1.35230173123391	1.01493552161839	1.80180901480538	0.0392827629849992
AC011632.1|AC008115.3	1.32848567881561	1.01507579568576	1.73866247852542	0.0385501046373293
AC011632.1|AL645608.7	1.39779984797425	1.06317752140997	1.83774052371394	0.016450612409317
AC011632.1|LINC00685	1.34454589742667	1.0273720574809	1.75963873761527	0.0310305283114862
AC011632.1|AC093159.1	1.32225932386324	1.01188820704846	1.72782893146174	0.0407025724791544
AC011632.1|AC004687.1	1.32666368637501	1.01363829412977	1.73635560824697	0.0395308314912148
AC011632.1|AL121899.1	1.3679498441585	1.04252806079034	1.79495099126122	0.0237937159822245
AC011632.1|AC084117.1	1.3405264724827	1.02257814630793	1.75733388192883	0.0338714697727798
AC011632.1|AP005482.2	1.35978045389481	1.03947476181886	1.77878573940459	0.0249315436831791
AC011632.1|MIR9-3HG	1.37393813450241	1.04927199250242	1.79906259857176	0.0209080298712072
AC011632.1|AL391244.2	1.38491658563019	1.04579677703848	1.83400254357735	0.023059289079874
AC011632.1|AL021807.1	1.36439370512267	1.03586412777731	1.79711810908329	0.027059143200277
AC011632.1|FOXD3-AS1	1.33580857532148	1.01930713204878	1.75058575948138	0.0358549361599877
AC011632.1|AC021028.1	1.36188621831135	1.04039721300316	1.78271726264299	0.0245618156068281
AC011632.1|AL357033.4	1.39725663823437	1.05087152703689	1.85781616768601	0.0213727809450013
AC011632.1|AL139288.1	1.3994249781101	1.0705104431243	1.82939856583077	0.0139558501033774
AC011632.1|AL355312.4	1.42238416826135	1.06067146479721	1.90744899742104	0.0186027317070316
AC011632.1|AC018653.3	1.41968610084293	1.07997415404097	1.86625635195537	0.0120282079506019
AC011632.1|AC103691.1	1.34970046855298	1.02911948637036	1.77014562345635	0.0302027815255047
AC011632.1|LINC01589	1.33253494024845	1.01105608445482	1.75623231419491	0.0415478210948006
AC011632.1|KIAA1671-AS1	1.34755278471001	1.01761335396393	1.78446804034772	0.037358849611159
AC011632.1|AC009902.2	1.41916234875425	1.08232110531672	1.8608357189268	0.0113353841406303
AC011632.1|BX470102.1	1.35056462114329	1.01427755235613	1.79834877706479	0.0396863226278531
AC011632.1|LINC01527	1.39199015673043	1.05112073273059	1.84340060670369	0.0210065934708407
AC011632.1|AC007991.2	1.51198985798396	1.15348764664886	1.98191401293984	0.0027529405110786
AC011632.1|AL121820.2	1.35346411390582	1.03429216381124	1.77112925315095	0.0274065820515683
AC011632.1|AC116914.2	1.41420022736621	1.08123874899593	1.84969534706362	0.0113992792253569
AL512274.1|HOTAIRM1	0.68312435644634	0.519990757201474	0.897436886920311	0.00619567539651293
AL512274.1|CYTOR	0.704743917374098	0.53915001601266	0.921198134702692	0.0104492290610955
AL512274.1|LINP1	0.626197173199091	0.473062135319439	0.828903584637458	0.00106999106029691
AL512274.1|MIR31HG	0.652226862708982	0.496507828218361	0.856783833531248	0.00213689586531787
AL512274.1|NOP14-AS1	0.700590087425608	0.531537194309122	0.923409454416422	0.0115531115032122
AL512274.1|MIR4435-2HG	0.597731366609565	0.454136798164123	0.786729434992444	0.000241454780324022
AL512274.1|MYOSLID	0.642049051028734	0.48713102259704	0.846234308234351	0.00166070879725091
AL512274.1|AL132712.1	0.658393654008547	0.494046734462864	0.87741133257366	0.00433717213636891
AL512274.1|VPS9D1-AS1	0.717929432590017	0.545508146853574	0.944848712437973	0.0180398087558418
AL512274.1|AC099850.4	0.677030706496707	0.480998745732514	0.952955868609131	0.0253363097050917
PTOV1-AS2|LINC01614	0.690259553923512	0.528033053223975	0.902326566251122	0.0066904481858786
PTOV1-AS2|AC099066.2	0.759284868850742	0.578643663049844	0.996318717165365	0.0469701084810966
PTOV1-AS2|AC073611.1	0.609203673101024	0.465830784147898	0.796703712912944	0.000294569260610154
PTOV1-AS2|CHROMR	0.68978857863532	0.516231066343782	0.921696337621944	0.0120263536464248
PTOV1-AS2|SCAT1	0.565093173990633	0.431845404998341	0.739455118879949	3.1846196847292e-05
PTOV1-AS2|AC046143.1	0.752684911651102	0.576134165457151	0.983337927508072	0.0372362536543487
PTOV1-AS2|SNHG25	0.600462154770213	0.451706742774252	0.798205484152981	0.000445088095751421
PTOV1-AS2|AP003555.1	0.697246781694251	0.521160511785006	0.932827916907763	0.0151753497335087
PTOV1-AS2|SNHG10	0.673101911432541	0.514496333304453	0.88060138400644	0.00388439746676651
PTOV1-AS2|C2orf27A	0.613361869337436	0.46914440023226	0.801912550956297	0.000351369435188235
PTOV1-AS2|AC002401.4	0.762688564959791	0.582945492065171	0.997852895404832	0.0481956714586206
PTOV1-AS2|AL133353.1	0.611728858014864	0.45714127936846	0.818592003428663	0.000943726891747581
PTOV1-AS2|CHKB-DT	0.69117092930029	0.526251751793957	0.907773231882498	0.00791572249724627
PTOV1-AS2|AC060766.4	0.662248847472881	0.50206710116427	0.873535698638943	0.00353461246421057
PTOV1-AS2|HOTAIRM1	0.425585715744029	0.28583476305259	0.633664007523232	2.59449131855284e-05
PTOV1-AS2|LINC01176	0.595317132590616	0.438928693894694	0.807426111087055	0.000851069892485331
PTOV1-AS2|CYTOR	0.561375359822308	0.380083421684467	0.829139806253499	0.00371279087858592
PTOV1-AS2|AC046143.2	0.680816757462498	0.51878616629251	0.893453772204878	0.00556511347873173
PTOV1-AS2|C5orf66-AS1	1.32970304567061	1.01505794509456	1.74188104059516	0.0385974736586376
PTOV1-AS2|LINC01748	0.597925798405504	0.451888416142727	0.791158276307618	0.000318767431232991
PTOV1-AS2|AC026740.1	0.68852125494081	0.526733947319554	0.900001833786627	0.00631593874505397
PTOV1-AS2|NCK1-DT	0.677700867226692	0.473445067233054	0.970077622994284	0.0335055908272629
PTOV1-AS2|LINC02454	0.677748885360587	0.511213631336465	0.89853541347608	0.00685946217420639
PTOV1-AS2|HLA-DQB1-AS1	0.691691699407089	0.526964821449344	0.907911472558626	0.00790540998935391
PTOV1-AS2|AC120053.1	0.732278977142925	0.559967348567299	0.957613871125633	0.0228236702216533
PTOV1-AS2|AP000695.1	0.672422223933815	0.514565432063083	0.878705834216757	0.00364735157779437
PTOV1-AS2|ATP2A1-AS1	0.698355820929728	0.534684106460723	0.912128950035025	0.00841415509271526
PTOV1-AS2|AC004241.3	0.624763458328043	0.47068043577579	0.829287451089109	0.00113200038781181
PTOV1-AS2|AC022031.2	0.579074467045305	0.437908576107509	0.765747136912613	0.000127041454539081
PTOV1-AS2|KTN1-AS1	0.670196680625605	0.513124163432951	0.875350690399264	0.00331361758725152
PTOV1-AS2|DLEU2	0.669782246663868	0.50843603938697	0.882329778366996	0.00436888147105303
PTOV1-AS2|LINC00205	0.553177018423592	0.408168785139209	0.749701654935838	0.000134917877085126
PTOV1-AS2|AP003352.1	0.75044798851013	0.573417951850801	0.98213211086463	0.0365010493664098
PTOV1-AS2|LBX2-AS1	0.734477686368838	0.544870943562123	0.990064671547704	0.0428158718710327
PTOV1-AS2|ANKRD10-IT1	0.711822676773832	0.51368331277681	0.986388910378359	0.0411215835413144
PTOV1-AS2|MIR9-3HG	1.49653067134923	1.05179729993857	2.12931146564055	0.0250496162775196
PTOV1-AS2|AL391244.2	0.732008301120758	0.560111909353939	0.956659096086277	0.0223468449061786
PTOV1-AS2|AL365203.2	0.733613556425304	0.554461235975709	0.970651896383539	0.030121989056531
PTOV1-AS2|LINC00668	0.733693634825528	0.551581678728003	0.975932251819672	0.033392947031554
PTOV1-AS2|LINC01116	0.71894320216146	0.53790847326089	0.960905718403665	0.0257873904430027
PTOV1-AS2|LINC02100	0.665211592569324	0.497013593561232	0.890330704474183	0.00612451718323863
PTOV1-AS2|LNCAROD	0.745201635668487	0.564597295475257	0.983577998430787	0.0378110969318383
PTOV1-AS2|AC021028.1	0.659529485592105	0.489304288273358	0.888974719392563	0.00628385919938452
PTOV1-AS2|LINC01564	0.727981581752452	0.551703854718664	0.960582709071424	0.0248167962066964
PTOV1-AS2|LINP1	0.681426859978723	0.516495757003752	0.899024937192444	0.00667172953113365
PTOV1-AS2|NOP14-AS1	0.653984982631542	0.470226675787009	0.909553582411614	0.0116279333893425
PTOV1-AS2|MIR4435-2HG	0.532150951519024	0.385995200858828	0.733648072754595	0.0001178827876728
PTOV1-AS2|AC055822.1	0.692715078840623	0.527050611813162	0.910451804243949	0.00847100494666562
PTOV1-AS2|LINC00460	0.671601620282503	0.512781937530942	0.879611201864665	0.00383078186020464
PTOV1-AS2|AC010542.6	0.721269709655058	0.526701103669117	0.987713886380444	0.0416465633843732
PTOV1-AS2|AP003390.1	0.750272792677139	0.574334816137866	0.98010645988146	0.0350877240240972
PTOV1-AS2|LINC02693	0.726962788445502	0.54621636802769	0.967519332481205	0.0287892342844887
PTOV1-AS2|MYOSLID	0.523887153325248	0.386947143807739	0.709290025295033	2.89044714283804e-05
PTOV1-AS2|AL132712.1	0.551706103742953	0.41541305788788	0.73271559265569	3.98760046985248e-05
PTOV1-AS2|AC027031.2	0.756715595050211	0.579222707197091	0.988598141400818	0.0409488369523683
PTOV1-AS2|AL121832.2	0.655684623543855	0.491703776697397	0.87435229487047	0.00404839406342535
PTOV1-AS2|AL138724.2	0.709116652511281	0.542239225069459	0.92735162566742	0.0120421060966118
PTOV1-AS2|HOXC13-AS	0.679047994082068	0.507443236204043	0.908685238798747	0.00920807988128443
PTOV1-AS2|NKILA	0.652244827593751	0.497103289988633	0.855804666133933	0.00204543573542617
PTOV1-AS2|AC005392.2	0.72049437082505	0.549480620261394	0.944732387729411	0.0177302972509045
PTOV1-AS2|MSC-AS1	0.647747551814727	0.495769711848762	0.846314086670078	0.00145716477601608
PTOV1-AS2|ZNF687-AS1	0.731822159012238	0.538640392585804	0.994287988411527	0.0458690486193673
PTOV1-AS2|AP000695.2	0.635397117809322	0.476690943754554	0.846941823858673	0.00198186713448509
PTOV1-AS2|AC104031.1	0.719784931658951	0.547910537707038	0.945574710082136	0.0181779790548543
PTOV1-AS2|AC124067.2	0.754685037294536	0.573656001662222	0.992841535460159	0.0442934579462707
PTOV1-AS2|PRKAR1B-AS1	0.72606760351325	0.553738063810042	0.952028042363942	0.0205814679090933
PTOV1-AS2|CCDC18-AS1	0.729286847960163	0.546329569584145	0.973513674195797	0.0321845770817585
PTOV1-AS2|AC012073.1	0.701797564521526	0.534372783730818	0.921678342466717	0.0108818910952897
LINC02195|AC007038.1	0.693455818804902	0.525224932853858	0.915571486718016	0.00981858340451034
LINC02195|AL590666.2	0.738969366307523	0.563046438880858	0.969859121081297	0.0292146651531754
LINC02195|LINC01614	0.736213839054224	0.561374446111431	0.965506749673766	0.0268486746867622
LINC02195|SLCO4A1-AS1	0.71174460659139	0.522639186636729	0.969273636506024	0.0309257810006529
LINC02195|AP002336.2	0.74577176212031	0.566469787145834	0.981827334478562	0.0365570796143939
LINC02195|TMEM147-AS1	0.760975348034681	0.582005279538179	0.994979771963593	0.0458518904654719
LINC02195|AC099066.2	0.704226655499248	0.538955457014311	0.920178422653001	0.0101830110941772
LINC02195|AC073611.1	0.640893271415077	0.48723541986927	0.843009700434599	0.00146746420861046
LINC02195|CHROMR	0.594149747011428	0.429841567538242	0.821265202189494	0.00162061321810471
LINC02195|SCAT1	0.59937498094737	0.456636389449943	0.786731798178431	0.000225675757661373
LINC02195|SNHG25	0.669418586284593	0.493291161654249	0.90843152786377	0.00998137254732348
LINC02195|AP003555.1	0.64542700890353	0.493462843078086	0.844189242747579	0.0013908817044039
LINC02195|SNHG10	0.720281719658733	0.541864434521751	0.957445668366184	0.0238576097669298
LINC02195|C2orf27A	0.692503173620424	0.520468639857826	0.921401615293016	0.0116767332869282
LINC02195|AC002401.4	0.664702495269067	0.506968779992827	0.871512062780622	0.00312670088346858
LINC02195|AL133353.1	0.619965811989844	0.473712986718521	0.811372326308229	0.000496547385718027
LINC02195|AL645608.7	0.747113057500747	0.568490531304749	0.981859661597236	0.0365026015670276
LINC02195|AL512598.1	0.633287951430683	0.480978825236115	0.833828036463751	0.00113517899313289
LINC02195|AC060766.4	0.647956889455488	0.495022493354456	0.848139501192733	0.00158270470359214
LINC02195|LINC01748	0.722378349472553	0.551236419815789	0.946654576925583	0.0184059104342794
LINC02195|AC026740.1	0.74175561712881	0.564609562485753	0.974481185050819	0.0319026094150398
LINC02195|LINC02321	0.734920002816739	0.554419519279308	0.974185416924432	0.0322062934035447
LINC02195|AC034206.1	0.750270311882062	0.571449944568499	0.985047852820522	0.0386008577395015
LINC02195|LINC01410	0.701630036188718	0.536200866887567	0.918097560229059	0.00979988361956194
LINC02195|LINC02561	0.697213741254796	0.515712436366203	0.942593132753792	0.019066149536066
LINC02195|LINC02454	0.559359491333875	0.427889349238522	0.731224184715284	2.13864814608367e-05
LINC02195|HLA-DQB1-AS1	0.635652095561117	0.486336212726431	0.830811228976945	0.000910668591124637
LINC02195|AC124798.1	0.697769894353651	0.52759049868982	0.922842292792221	0.011639192793557
LINC02195|AC112484.1	0.709404843820251	0.527236766777061	0.954514677555545	0.0233656123478636
LINC02195|LINC01004	0.749349998658688	0.573279075953418	0.979497497891241	0.0347244219913337
LINC02195|MIR1915HG	0.677380356792741	0.518231625223054	0.885403602242856	0.00436221121073197
LINC02195|AC108047.1	0.735810723461151	0.562764533766268	0.962067415899539	0.0249189412234326
LINC02195|AC091729.1	0.730806008222361	0.549170245834861	0.972517039487426	0.0314670552409975
LINC02195|AP000695.1	0.644226774362964	0.488932144475611	0.848846085280881	0.00178144337893631
LINC02195|AC004241.3	0.753469501933011	0.576302275983029	0.985101593386553	0.0384788312748861
LINC02195|AC022031.2	0.614390246171204	0.470119847146633	0.802934351487985	0.00036075160387876
LINC02195|KTN1-AS1	0.589052738538214	0.445249141928721	0.779301061145934	0.000210413444253289
LINC02195|DLEU2	0.669951640855198	0.512433327124749	0.875889949631058	0.00340100183209911
LINC02195|AC006206.2	0.695830157393567	0.532340377150643	0.909530121554807	0.0079562000478416
LINC02195|AP005482.2	0.689787972105833	0.520811755345893	0.913588146922439	0.00958815089283017
LINC02195|DLGAP1-AS2	0.685808707167783	0.524023103570011	0.897543599934632	0.00600768651522101
LINC02195|AL365203.2	0.666329085172216	0.492954940297873	0.900679582353216	0.00828380633936094
LINC02195|LINC01932	0.696569411935343	0.531003510301335	0.913758452121347	0.00902031959139702
LINC02195|LINC00668	0.751995451758061	0.572382368610116	0.987970962204819	0.0406705709831311
LINC02195|AL133243.2	0.73462775688356	0.561946044017297	0.960373236771394	0.0240887423592439
LINC02195|LINC02100	0.665720413284716	0.508651711916477	0.871291019535083	0.00304218922611806
LINC02195|AC021028.1	0.727561625372229	0.55352665157394	0.956315142566482	0.022596200976949
LINC02195|LINC01564	0.746935606468336	0.570803178057214	0.977417123200213	0.0334672871059242
LINC02195|LINP1	0.586734629503728	0.434711738071187	0.791921393671921	0.000492726929436645
LINC02195|MIR31HG	0.700986400176694	0.517815436959851	0.948951881615649	0.0215025222015622
LINC02195|AC098487.1	0.62568982847308	0.476247041586562	0.822026652702086	0.000758766403793272
LINC02195|AC114489.2	0.752007325732276	0.575704022621307	0.982301661503242	0.036530697000563
LINC02195|MIR4435-2HG	0.590337928734292	0.409140321355923	0.85178324382046	0.00483911857161728
LINC02195|GASAL1	0.720354114284586	0.550227518554811	0.943082693009725	0.0170194079184104
LINC02195|AC055822.1	0.726111104669207	0.555302350037062	0.949459940676908	0.0193366394050096
LINC02195|AL021707.8	0.744336883472522	0.567091262741297	0.976981012578807	0.0333546404784712
LINC02195|AC009118.2	0.753234116054355	0.569480436725018	0.99627941014266	0.0470234751764582
LINC02195|LINC00460	0.634849245185652	0.485664414482191	0.82986019171798	0.000885634708085146
LINC02195|LINC01807	0.711430619932887	0.538613756221945	0.939696621431129	0.01648325989882
LINC02195|AC134312.5	0.690266347128652	0.528421566509099	0.901680893015043	0.00654469744706612
LINC02195|LINC00942	0.674249610267512	0.493532638254286	0.921139762010346	0.0132876466720443
LINC02195|KDM4A-AS1	0.717767099439929	0.541697702006736	0.95106478600495	0.0209227306499538
LINC02195|LINC02693	0.689275098091802	0.527488724900632	0.90068306377347	0.00640407602429495
LINC02195|LINC02544	0.685838767967801	0.522429759838753	0.90035991784383	0.00661034718983337
LINC02195|MIR3945HG	0.732696611299938	0.554222524977116	0.968644001310807	0.0289891968456582
LINC02195|LINC00941	0.731059743680922	0.558790214678989	0.956438274671368	0.0223235528607835
LINC02195|MYOSLID	0.605502192431147	0.446269848227506	0.821549801079141	0.00127058679032073
LINC02195|AC009902.2	0.762641790838554	0.583580511933565	0.996644831758276	0.0471913560281993
LINC02195|AC005083.1	0.756211666914991	0.577055452696836	0.990989830363464	0.0428085273898325
LINC02195|LINC01094	0.705190622032723	0.537426977766689	0.925323502495975	0.0117393445337843
LINC02195|LINC01063	0.649995216602757	0.491439623357986	0.859706384112016	0.00253183388659296
LINC02195|AL138724.2	0.742028449405118	0.558536282644219	0.985802063063633	0.0395300262612821
LINC02195|HOXC13-AS	0.675323620294805	0.495700203651903	0.920035918420449	0.012838342564491
LINC02195|NKILA	0.696273714539499	0.532428514243586	0.910539297932562	0.008178712325166
LINC02195|MSC-AS1	0.6377404703049	0.483616068766086	0.840983031234706	0.00143780716341397
LINC02195|AP000695.2	0.635496333442821	0.486126507403691	0.830762329699289	0.000912340094325118
LINC02195|AC104031.1	0.668497381824346	0.511626672950145	0.87346648080162	0.00316307059541162
LINC02195|LINC00944	0.677088914316321	0.50796911855101	0.902514308739454	0.00782559824799358
LINC02195|LINC02870	0.742120668358389	0.567500160587799	0.970472124332545	0.0293360315664417
LINC02195|AC124067.2	0.704292774463623	0.539035566627794	0.920214440143198	0.0101877758948218
LINC02195|HOXC-AS1	0.713512633867851	0.536195462496676	0.949467711491858	0.0205751857176325
LINC02195|PRKAR1B-AS1	0.631851650357623	0.478081153943596	0.835081041715262	0.00125261933415007
LINC02195|CCDC18-AS1	0.750289675949488	0.574156117720426	0.980455629509634	0.0353303678104176
AC007038.1|MIAT	1.51572213986668	1.1581591932432	1.98367687161259	0.0024491186169604
AC007038.1|AP002336.2	0.714070355058078	0.546421951629375	0.933155175139488	0.0136364255740957
AC007038.1|SCAT1	0.680939965592811	0.492713686203234	0.941072370679551	0.0199182871687899
AC007038.1|AC116407.2	0.74981995427209	0.56453770418279	0.995912159026594	0.0467839943558436
AC007038.1|AC002401.4	0.735164623792123	0.549951357599145	0.982754232001289	0.0377619806433435
AC007038.1|AL133353.1	0.691316390437511	0.523982931416088	0.912087633076048	0.00903472679510633
AC007038.1|AC004687.1	1.43129204852653	1.09276697057486	1.87468781848118	0.00920713070899699
AC007038.1|AL121899.1	0.719000525045293	0.546872333935385	0.945306103337252	0.0181363217380416
AC007038.1|LINC01410	0.718441177233495	0.538404620600989	0.958679969292415	0.0246612519708002
AC007038.1|LINC02454	0.734617520531763	0.558250573825688	0.966703711155957	0.0276854750034951
AC007038.1|MIR1915HG	0.73794327401076	0.550121287703067	0.989891298210678	0.0425847794004963
AC007038.1|AC004241.3	0.652916014360979	0.467322126952117	0.912217284872338	0.0124748239471029
AC007038.1|AC022031.2	0.695206999958419	0.524170462494055	0.922052666782356	0.0116288621718977
AC007038.1|DLGAP1-AS2	0.717419307360975	0.541322260566124	0.950802322513079	0.0208307690577859
AC007038.1|MIR9-3HG	1.45042360525847	1.10009142332948	1.91232163989055	0.00838281445619372
AC007038.1|LINC00668	0.74029571011131	0.566738586611733	0.96700269110962	0.027374637580577
AC007038.1|MUC12-AS1	0.74944909126773	0.564433342935029	0.995111198571908	0.0461691657282313
AC007038.1|LNCAROD	0.734081183880182	0.561747375546757	0.959283848905274	0.0235460448448804
AC007038.1|LINP1	0.679512331762317	0.471740782544003	0.978793918403676	0.0379793535647045
AC007038.1|AC084018.1	1.48997087556987	1.12870256545158	1.96687176763725	0.00488552100515197
AC007038.1|AC098487.1	0.682931347362217	0.520274020110062	0.896441504250603	0.00600330866323904
AC007038.1|GASAL1	0.676676831927297	0.48809781158658	0.938114295941566	0.019116846650944
AC007038.1|LINC00460	0.685351326669937	0.518654679868802	0.905624607661997	0.00788119628355374
AC007038.1|LINC00942	0.717730547733837	0.530891797712752	0.970324162794916	0.0311012400837639
AC007038.1|LINC02544	0.689907593886352	0.527831443771434	0.901750916355345	0.00658960304583681
AC007038.1|LINC00941	0.657368434669056	0.483039890508566	0.894611951083949	0.00762351585807415
AC007038.1|LINC01063	0.63565946698917	0.485744007986402	0.831843422316116	0.000961654998228255
AC007038.1|NKILA	0.664743158435978	0.486379445951306	0.908515913585046	0.0104108247277848
AC007038.1|AP000695.2	0.65256426908483	0.489209455198703	0.870465852123104	0.00368817120867302
AC007038.1|AC104031.1	0.744872695226748	0.559660301443824	0.991378753617119	0.0434533540881204
AC007038.1|AC027796.4	1.33499852211361	1.00028461513739	1.78171395128448	0.0497745580138332
AC007038.1|AC116914.2	1.36436993182916	1.04182205351716	1.78677856222674	0.0239652575544786
AC007038.1|HOXC-AS1	0.733582941051681	0.561478748973707	0.95844042608144	0.0231389155194529
MIAT|LINC01614	0.716380142099944	0.542684838960829	0.945669514147195	0.0185598475047858
MIAT|AC132192.2	0.667152528063514	0.509503156296409	0.873581429675386	0.00325487301630377
MIAT|AP002336.2	0.724556664718063	0.554347313552338	0.947027878647414	0.0183565217446355
MIAT|AC108488.1	0.673002059982927	0.513298030683552	0.882395305779958	0.00416745090017149
MIAT|TMEM147-AS1	0.624773149010261	0.466679678979985	0.83642272270642	0.0015779533318767
MIAT|AC099066.2	0.643552095866401	0.489002828121001	0.846946635636956	0.00165813191062045
MIAT|AC073611.1	0.694683888311162	0.508911664338786	0.948270080046456	0.0217611390087615
MIAT|MELTF-AS1	0.682532840293642	0.48615450299337	0.958236682394072	0.0273557673527605
MIAT|SCAT1	0.711200666085896	0.53494101910352	0.945536740272184	0.0190081990855633
MIAT|AL109615.3	0.688593843679527	0.526446631834861	0.900682904743291	0.00645901998237184
MIAT|AC116407.2	0.679969829239623	0.516506528201307	0.895165779000492	0.00597077006800572
MIAT|AP003555.1	0.65982031223736	0.504339887470631	0.863233020541845	0.00242404619217195
MIAT|LINC01322	0.737818752122237	0.564263324302672	0.964756147594682	0.0262703941462423
MIAT|PCAT7	0.741968126868398	0.566126398621457	0.972427186983563	0.0305748183781492
MIAT|AL365330.1	0.754392336684651	0.573124810054073	0.992991033828797	0.0444175802857122
MIAT|AC012065.3	0.691796505260038	0.528918938894381	0.904831287929301	0.00714307691366096
MIAT|C2orf27A	0.611187836587344	0.435557616227615	0.857637560852813	0.00439327331971918
MIAT|AP002807.1	0.718321838366765	0.547736864423158	0.942033112958379	0.0167729840899756
MIAT|AC083964.1	0.702439072023252	0.534095111924815	0.923844159753978	0.0115169226045558
MIAT|AC005840.2	0.642543084526893	0.490032245479071	0.842519281705038	0.00137685673729839
MIAT|AC002401.4	0.729747852494142	0.551945540465842	0.964826942473989	0.0270165557294238
MIAT|AL133353.1	0.560903885192846	0.427090272960387	0.73664325399799	3.21137898520088e-05
MIAT|AL645608.7	0.746042153035744	0.570164896272415	0.976171801780454	0.0326977898429093
MIAT|CHKB-DT	0.604394109060374	0.425153735282557	0.859200352136412	0.00502422515947513
MIAT|AC060766.4	0.704758442962405	0.527320448101264	0.941902527609573	0.0180584034241367
MIAT|RUSC1-AS1	0.695788435201856	0.528595714786547	0.915863547543402	0.00968831233135464
MIAT|HM13-IT1	0.650957446027909	0.496460252068582	0.853533781956509	0.0018989290369997
MIAT|KCNMB2-AS1	0.722226630922695	0.522543098298347	0.998216813335714	0.0487498592822437
MIAT|LINC02298	0.703158890184378	0.524010005670004	0.943555312866862	0.0189152423347359
MIAT|LINC01748	0.729602800532685	0.55803765250204	0.953914568593005	0.0211711179429668
MIAT|AC093484.4	0.651897403417332	0.493339894987986	0.861414673533769	0.00262011937733759
MIAT|AL121899.1	0.615888849368992	0.47079921914323	0.805691809488031	0.000405777485174977
MIAT|AC026740.1	0.7232997821545	0.53722923727141	0.973816275379746	0.0327754412456824
MIAT|LINC02321	0.70934234009341	0.54294317925923	0.926738882944794	0.0118099779702952
MIAT|LINC01410	0.714190644286561	0.544962653707454	0.935969231866422	0.0147055172409809
MIAT|TBILA	0.700874310654501	0.535777654459303	0.916844506759351	0.00950196844487471
MIAT|LINC02561	0.715262821212369	0.537091434187109	0.952539681037714	0.0218697972822076
MIAT|LINC02454	0.695432295639718	0.531267300903828	0.910325323986532	0.00819724796671188
MIAT|HLA-DQB1-AS1	0.659341001037483	0.495731587991836	0.876947457413727	0.00420543737483075
MIAT|AC112484.1	0.731943863983033	0.555422477899284	0.964566328047601	0.0266792179508474
MIAT|LINC01004	0.756232964465274	0.572594814090425	0.998766112564936	0.0489917809026466
MIAT|MIR1915HG	0.676165466003153	0.513811182187129	0.889820527978993	0.00521860225449521
MIAT|AC091729.1	0.704527706340887	0.537541298283811	0.923388194705524	0.0111666497195091
MIAT|AP000695.1	0.685506266820801	0.505940600478474	0.928802395787535	0.0148275728450288
MIAT|ATP2A1-AS1	0.717608946295311	0.532834291045142	0.966459194645638	0.0289208573652145
MIAT|AC004241.3	0.656432634646148	0.497188814782617	0.866680405947757	0.00298488821732289
MIAT|AC022031.2	0.634441293776774	0.481669610536897	0.835667740799506	0.00120708988056967
MIAT|KTN1-AS1	0.628546539946266	0.459755466737511	0.859306264875761	0.0036106542921385
MIAT|DLEU2	0.673746284026327	0.501914688628913	0.904404803292969	0.0085675868134791
MIAT|AC138028.4	0.674444138158242	0.512016332770062	0.888399190383428	0.00508312122007357
MIAT|DLGAP1-AS2	0.659098694017011	0.502632882914716	0.864271127539101	0.00257076881414709
MIAT|AL049840.2	0.64081507441796	0.475530386397299	0.863549357407854	0.00345738654822038
MIAT|AC090204.1	0.717762396609303	0.547555276349812	0.940878264237929	0.0163394979445538
MIAT|AL365203.2	0.581907426273173	0.410161512858912	0.825568080221965	0.00241248381759675
MIAT|LINC01932	0.721324602890559	0.551168082139069	0.944011817077498	0.0173273121664161
MIAT|LINC00668	0.753017585230085	0.575116023827367	0.985949721748592	0.0391255342227679
MIAT|AL133243.2	0.667582565058562	0.50800137469686	0.877293848734389	0.00374090685417376
MIAT|LINC02820	0.735481952791615	0.562344622788395	0.961925625250828	0.024869884053379
MIAT|MUC12-AS1	0.6950222361416	0.52925476629229	0.912709605083639	0.00887129606356694
MIAT|LNCAROD	0.692688291084738	0.530265535400092	0.904861878763941	0.00707530170366482
MIAT|LINC01564	0.609713931867763	0.464041664466227	0.801115734168528	0.000382468393961858
MIAT|LINP1	0.653332197562291	0.48070893704872	0.88794471555313	0.00654517442621462
MIAT|AC098487.1	0.607726443287199	0.464532355247127	0.795060722248353	0.000280316029929648
MIAT|AL031186.1	0.689447461939569	0.524817644707476	0.905719934473349	0.00755539139265137
MIAT|AC114489.2	0.64759134305357	0.492665570762985	0.851235751969529	0.00184257100975747
MIAT|AC091057.1	0.748606746468303	0.565971512449285	0.990177152967703	0.0424436153044296
MIAT|AL139288.1	0.753401220348364	0.575833035507919	0.98572565973353	0.0389415933056937
MIAT|AC055822.1	0.649036628306766	0.484288235831326	0.869830224475104	0.00381042656544364
MIAT|AL021707.8	0.665617717626038	0.50786699223497	0.872368066426172	0.00318457797436274
MIAT|MIR503HG	0.665087078616142	0.508137761890306	0.87051357981469	0.00298069114073467
MIAT|AC009118.2	0.701715487044596	0.536797874160876	0.917299878521247	0.00955656009021183
MIAT|LINC00460	0.722506871817348	0.550130676457943	0.948894875639966	0.0194305586194122
MIAT|AC073365.1	0.747692857994928	0.56372537820516	0.99169672239444	0.0436092449810279
MIAT|AC112484.3	0.659003070369679	0.499483364776689	0.869468489607907	0.00318687804844345
MIAT|LINC01589	0.641266964485104	0.490351101553173	0.83863035779343	0.00117268600311228
MIAT|AC134312.5	0.608097382881357	0.457654611410803	0.807994539653461	0.000603188029146227
MIAT|AC010542.6	0.74978395651452	0.5630243000691	0.998493282399307	0.0488062135065865
MIAT|AP003390.1	0.638520863144232	0.464812367347806	0.877147256207531	0.00562138005113836
MIAT|LINC00942	0.699947926739597	0.52177416095264	0.938963898197959	0.0173061366135803
MIAT|KDM4A-AS1	0.74447484686352	0.569380927694392	0.973413001128736	0.0310104127953619
MIAT|LINC02693	0.74043254091966	0.561131424337062	0.977026635605825	0.0336495117662241
MIAT|LINC02544	0.725535044622502	0.555136558085859	0.948237137886282	0.018818186381363
MIAT|MIR3945HG	0.759053375363884	0.580475262380304	0.992569475379	0.0439609676448023
MIAT|LINC00941	0.697280265177299	0.524192890779138	0.927520721395244	0.0132565723099487
MIAT|LINC01127	0.763828749397409	0.584281552529011	0.998550024180407	0.0487722401120608
MIAT|MYOSLID	0.620624967323248	0.442676102871199	0.8701064899748	0.00565642488006682
MIAT|AC027031.2	0.617515076969104	0.449223184905408	0.848853939639051	0.00298413567561132
MIAT|Z82243.1	0.702912155713303	0.537188160881009	0.919762449416613	0.0101805044441002
MIAT|AC009902.2	0.708656337951947	0.533359539835246	0.941567119010548	0.0175379280065753
MIAT|AC005083.1	0.737890347393416	0.563574358791549	0.966123025795369	0.0270627777496187
MIAT|BX470102.1	0.634359091062587	0.466330715579798	0.862931483965034	0.00374441847635866
MIAT|C1RL-AS1	0.708831935797216	0.536368357391452	0.936749355703205	0.0155501816941532
MIAT|LINC01063	0.628465751645864	0.479318188556381	0.824022977682897	0.0007786847314174
MIAT|TMPO-AS1	0.716640367588882	0.528581188807078	0.971607441454698	0.0319179712670626
MIAT|HOXC13-AS	0.709762673586942	0.508836871505297	0.990028594679072	0.0434889955929186
MIAT|NKILA	0.548949869484913	0.412978288210234	0.729689593400847	3.62559316624016e-05
MIAT|AC005392.2	0.713538729099831	0.527854349161649	0.964541674676028	0.0281837384733362
MIAT|MSC-AS1	0.605004671134821	0.445347012333549	0.821899871241999	0.0013059302275347
MIAT|AP000695.2	0.643084183087602	0.487909136601228	0.847611236424645	0.00172779021472694
MIAT|AC124283.2	0.63421550733171	0.480650060292521	0.836844396722272	0.00128579815138133
MIAT|AC104031.1	0.625100998681637	0.474042316086762	0.824296155200758	0.000871395326944025
MIAT|AC138696.2	0.58931634693264	0.428008694103632	0.811417528537266	0.00119270451559054
MIAT|LINC02870	0.611833838221808	0.467217871435183	0.801212172050148	0.000355894490256852
MIAT|AC131235.3	0.676410916364836	0.517330626877172	0.88440873980219	0.00426451211265483
MIAT|AC124067.2	0.699254939187402	0.52930333663005	0.923775529342126	0.011801027928838
MIAT|TYMSOS	0.617139878803651	0.459660964281028	0.828570750195211	0.00132252319639245
MIAT|AL391427.1	0.73936663025724	0.549665606076088	0.994537420378953	0.0459149404667708
MIAT|HOXC-AS1	0.668032538944763	0.51055306544179	0.874086364955664	0.00327074744031214
MIAT|PRKAR1B-AS1	0.699938943349073	0.512052432861463	0.956766325039928	0.0252799240726546
MIAT|CCDC18-AS1	0.708051603448579	0.527181201760136	0.950976763724228	0.0217929573406146
AL590666.2|LINC01139	1.40175162433478	1.06512334281892	1.84477002553052	0.0159428074100263
AL590666.2|AC022144.1	1.53478949376323	1.12772359642704	2.08879090375438	0.00644205759490162
AL590666.2|AL645608.7	1.33528041309826	1.01288793256278	1.76028731736652	0.0402873940799861
AL590666.2|C5orf66-AS1	1.33155062058986	1.01933404387379	1.73939746822854	0.0356908359932204
AL590666.2|AC093159.1	1.46545012662679	1.04807982883901	2.04902719672545	0.0254474049472951
AL590666.2|AC004687.1	1.36740275477778	1.02192554277712	1.82967370469345	0.0352104147696745
AL590666.2|MIR9-3HG	1.77281507718174	1.29884364724611	2.41974721479881	0.000309386812046622
AL590666.2|AL357033.4	1.34139219142651	1.02231160248312	1.76006318117642	0.0340754054345764
AL590666.2|AC103691.1	1.39389439483616	1.04385673805276	1.86131057369049	0.0243933168890849
AL590666.2|SNHG12	1.34791753301185	1.00154930326781	1.81407112947183	0.0488177671832461
AL590666.2|AL356234.2	1.42253075759746	1.07322718390269	1.88552227027291	0.0142245085403898
AL590666.2|LINC02446	1.35223842106123	1.02221353957714	1.78881288165151	0.0345264589568993
AL590666.2|LINC01269	1.44039104470321	1.09492417507425	1.8948584832557	0.00910448690278632
AL590666.2|AC012236.1	1.42705412357197	1.05342233236588	1.93320704244993	0.0216768195993274
LINC01614|SLCO4A1-AS1	1.3832621985912	1.00927836978607	1.89582415251496	0.0436547554824225
LINC01614|CHROMR	1.34116269333725	1.02224093232245	1.75958261220582	0.034112524972449
LINC01614|AC254633.1	1.38469258649482	1.04848498054169	1.82870865551467	0.0218130479893669
LINC01614|AC022144.1	1.37242065942019	1.02301353826995	1.84116670595451	0.0347089974589364
LINC01614|AC008610.1	1.33231865132939	1.00048696287873	1.77420901475089	0.0496118730389728
LINC01614|AC008735.2	1.32754907778095	1.01554370106676	1.73541183118538	0.0381906122860493
LINC01614|AC008115.3	1.34798099047252	1.01466793369461	1.79078562585399	0.0393565103448194
LINC01614|CHKB-DT	1.33274601082494	1.01904053782517	1.7430238184249	0.0359308824127149
LINC01614|AC015813.1	1.39076793163068	1.05521909958147	1.83301784474851	0.019206432734425
LINC01614|C5orf66-AS1	1.47943438442375	1.13046800026313	1.93612388613018	0.00432570218201325
LINC01614|AC093159.1	1.42486454100771	1.03931743921474	1.95343490219415	0.0278406332009425
LINC01614|AC004687.1	1.41542994031608	1.06315266360782	1.88443483661555	0.0173432603644211
LINC01614|AL354836.1	1.55740907613064	1.17006466273932	2.07298203907425	0.00239400845695244
LINC01614|AC034206.1	1.37569452205447	1.02223213478145	1.85137539079153	0.0352838311808317
LINC01614|AL390719.2	1.35322758560145	1.0353092260297	1.76877096464724	0.0268333685903858
LINC01614|AC120053.1	1.3217906552105	1.01106257459798	1.72801424965859	0.0413077149278092
LINC01614|U62317.4	1.33512413892687	1.01321194949898	1.75931251820181	0.0400525986793693
LINC01614|AP003352.1	1.34597466605789	1.03031456123172	1.75834436378716	0.0293332357153418
LINC01614|AC006206.2	1.34092332561339	1.02061002135605	1.76176534381372	0.035165363165779
LINC01614|DNM3OS	1.55501485228424	1.09260991477714	2.21311481629542	0.0142125937515639
LINC01614|AC104825.1	1.38193422332188	1.05122515659347	1.81668235925482	0.0204533480313117
LINC01614|ATP1B3-AS1	1.37027055370224	1.04251176328688	1.8010745360067	0.0239175248623047
LINC01614|MIR9-3HG	1.45920073354745	1.09085596056427	1.9519229465309	0.0109018318302466
LINC01614|AL035461.3	1.32335655560884	1.0121632167579	1.73022744185711	0.04052535449521
LINC01614|AC021028.1	1.33272489294924	1.00975743111019	1.75899239318668	0.0425049421618821
LINC01614|ZNF710-AS1	1.3329927914914	1.01990344389977	1.74219411925298	0.0353570257439456
LINC01614|AC019171.1	1.78152153205371	1.19716654180942	2.65110897968633	0.00440969607618071
LINC01614|AL357033.4	1.48323627926886	1.13505860130528	1.93821698510492	0.0038766335025809
LINC01614|AC084018.1	1.36024691320024	1.03332998233572	1.79059128884313	0.0282540423805967
LINC01614|AC015922.2	1.42466381483976	1.08890651317913	1.86394971537825	0.00984857501429883
LINC01614|LINC01589	1.37975476913011	1.03263595245851	1.84355698482596	0.0294680628547001
LINC01614|MIR155HG	1.33777833785918	1.01081160183791	1.77050884456732	0.0418339039775316
LINC01614|SNHG12	1.3252125021558	1.0022329420242	1.75227544638781	0.0481985545885445
LINC01614|SNHG28	1.40899882539712	1.06211191425202	1.86917938056327	0.0174133958633123
LINC01614|LINC01094	1.30715566310462	1.00015597180129	1.70838946700401	0.0498666761700226
LINC01614|C1RL-AS1	1.32097194798528	1.00408919922203	1.73786042984629	0.0466874656481823
LINC01614|AC007991.2	1.50997072853366	1.11839485003343	2.03864636980429	0.00713412325339604
LINC01614|AL356234.2	1.32463031780032	1.00242641694975	1.75039828277363	0.048040890972083
LINC01614|PLBD1-AS1	1.40448270459073	1.07421138021801	1.83629749583752	0.0130157186321504
LINC01614|LINC01405	1.49229206626172	1.01871468123598	2.1860248527348	0.0398640670421497
LINC01614|AC027796.4	1.36549193357116	1.03866332544196	1.79516131452367	0.0256326412501774
LINC01614|LINC01269	1.38047090637053	1.05079143755803	1.81358531790494	0.0205686254341741
LINC01614|AF001548.2	1.3693306928567	1.01868584294455	1.84067203778886	0.0372849806880174
LINC01614|AC012236.1	1.53695282856671	1.1399409526525	2.07223364661354	0.0048169775461691
LINC01614|AC008011.2	1.32751691046141	1.01491207441062	1.73640770663253	0.0386390448419502
LINC01614|ITGB2-AS1	1.4755160664376	1.10053362275869	1.97826546803546	0.00931418472220287
P3H2-AS1|AP003555.1	0.593372373369474	0.437610291185868	0.80457608189241	0.000780608073854324
P3H2-AS1|C5orf66-AS1	1.40045053070686	1.05263810592144	1.86318705158438	0.0207698058233559
P3H2-AS1|AC022031.2	0.745089232818464	0.559374066180988	0.992462823048332	0.0442528290722823
P3H2-AS1|LINC00460	0.719260805691272	0.535931383178801	0.965302878019854	0.0281486993908679
P3H2-AS1|AP000251.1	0.74916804491472	0.561925365161796	0.99880303385084	0.0490535152695005
SLCO4A1-AS1|AP002336.2	0.721855756010328	0.539271436774153	0.96625872789081	0.0284762319482722
SLCO4A1-AS1|SCAT1	0.606152040378264	0.417737568080668	0.879548128129529	0.00839677746500527
SLCO4A1-AS1|AL109615.3	0.717064465934966	0.535955874747491	0.959372725504405	0.0251426309594345
SLCO4A1-AS1|LINC01322	0.743222647067727	0.565139553058709	0.977422125428506	0.0337233584913883
SLCO4A1-AS1|AC012065.3	0.737330851868808	0.553572208610029	0.982088292478875	0.037201353640416
SLCO4A1-AS1|AC002401.4	0.603967803051867	0.432466569621317	0.843480473976775	0.00308854148183489
SLCO4A1-AS1|AL133353.1	0.639478100475836	0.463862148933046	0.881581396388541	0.00634551528945013
SLCO4A1-AS1|AL512598.1	0.724395216768821	0.539916251714098	0.97190708449987	0.0315570067952951
SLCO4A1-AS1|C5orf66-AS1	1.4212039414645	1.03675577968864	1.94821257118126	0.0289424766062379
SLCO4A1-AS1|LINC01748	0.70074232970362	0.528068296111553	0.929879366464989	0.0137543820061436
SLCO4A1-AS1|AL121899.1	0.625276799452776	0.457364123655188	0.854835470717122	0.00325037273384851
SLCO4A1-AS1|LINC01410	0.618971342016063	0.430353682341935	0.890257334739743	0.00968633587094217
SLCO4A1-AS1|LINC02454	0.65014214890703	0.481527426283213	0.877800080979906	0.00494133739951573
SLCO4A1-AS1|MIR1915HG	0.558497096544772	0.386668771844032	0.806682694755493	0.00190207193859591
SLCO4A1-AS1|AP000695.1	0.628188330226499	0.424316543572274	0.93001459455361	0.0202114492803984
SLCO4A1-AS1|AC022031.2	0.588494467714865	0.426324888304709	0.812351678336619	0.00126630630502483
SLCO4A1-AS1|MIR9-3HG	1.31848533087707	1.00468563082705	1.73029603927647	0.0461878790872583
SLCO4A1-AS1|AL133243.2	0.694929910495575	0.490802648662016	0.983954715439909	0.0402547068272966
SLCO4A1-AS1|LNCAROD	0.684130199015574	0.51682162189506	0.905600906341576	0.00797958525560898
SLCO4A1-AS1|AC098487.1	0.567584072441835	0.408278786294492	0.789048292744973	0.000752928894603314
SLCO4A1-AS1|AC114489.2	0.540962447917464	0.382205423024214	0.76566252708119	0.000527398319544324
SLCO4A1-AS1|GASAL1	0.656064518765571	0.445494844444667	0.966163039035035	0.0328211117741057
SLCO4A1-AS1|AC055822.1	0.655208185203349	0.440267018188536	0.975085001197223	0.0371286217004199
SLCO4A1-AS1|AC009118.2	0.743097849963236	0.557599212530232	0.990307020187991	0.0427198946047967
SLCO4A1-AS1|LINC00460	0.585332493257294	0.426251849889902	0.803783321412671	0.000933561965701444
SLCO4A1-AS1|LINC02544	0.737732734813284	0.552220172198412	0.985566292966818	0.0395566532398408
SLCO4A1-AS1|LINC00941	0.508094561225506	0.351975017278942	0.733461383545716	0.000300428620302735
SLCO4A1-AS1|AC009902.2	0.670471989801967	0.464607483001088	0.967553699749507	0.03266162499143
SLCO4A1-AS1|HS1BP3-IT1	0.73512450484715	0.558758094638528	0.967159210420689	0.0279105251284077
SLCO4A1-AS1|NKILA	0.671828177434051	0.468892763996246	0.962593442789771	0.030178527625982
SLCO4A1-AS1|MSC-AS1	0.543745858009507	0.360653765281773	0.819787803605769	0.00363083387183806
SLCO4A1-AS1|ZNF687-AS1	0.604947561402155	0.413136506871293	0.885812669564986	0.00979141501061288
SLCO4A1-AS1|AP000695.2	0.568254877351299	0.400053241029549	0.807176576803907	0.00159833602817388
SLCO4A1-AS1|AC104031.1	0.66876878904873	0.481492819857804	0.928885488547447	0.0163932142510288
SLCO4A1-AS1|TRPM2-AS	0.693057394242357	0.524493551304641	0.915794961671544	0.00991989108651604
AC132192.2|AP002336.2	0.71818155909872	0.54991725979549	0.937931557233326	0.0150812144790703
AC132192.2|AL109615.3	0.762171819487439	0.582295680562308	0.997613243257836	0.0480006785169005
AC132192.2|AL133353.1	0.645546865953745	0.489691505472587	0.851006708275504	0.00190716135801971
AC132192.2|AL512598.1	0.735160275813128	0.561833711951159	0.961958351087014	0.0249179222371771
AC132192.2|AC004687.1	1.57428485878964	1.19617863623786	2.07190861091543	0.0012028593604348
AC132192.2|AL121899.1	0.754145137390286	0.574336395229577	0.990246992830875	0.0423066706726814
AC132192.2|LINC02561	0.661493042992662	0.497643624802541	0.879289965989851	0.00442959003018851
AC132192.2|LINC02454	0.725863532589741	0.553502085959529	0.951898613047289	0.0205381905934914
AC132192.2|DLGAP1-AS2	0.747126586744648	0.565573444671822	0.986959592745034	0.0401331888748013
AC132192.2|MIR9-3HG	1.45912253625779	1.10925173764814	1.91934662219183	0.00690817041306437
AC132192.2|LNCAROD	0.624378518978602	0.477357843942911	0.816679855392794	0.000585462409149027
AC132192.2|FOXD3-AS1	0.723436522941213	0.552773220438515	0.946790443846195	0.0183611201565246
AC132192.2|ZNF710-AS1	1.50344309241673	1.10836168279092	2.03935336923946	0.00875764781707659
AC132192.2|AC098487.1	0.725093221740782	0.553772307496036	0.949415803386286	0.0194180010974932
AC132192.2|GASAL1	0.69922184880393	0.510112809051441	0.95843739888422	0.0261607401191116
AC132192.2|LINC00460	0.717813023966492	0.544818552441758	0.945737870097588	0.0184482893468678
AC132192.2|LINC00942	0.728832779530486	0.542810410320754	0.97860544016509	0.0353954733107064
AC132192.2|LINC00941	0.724090805873353	0.540633204030335	0.969802615232826	0.0303375877236424
AC132192.2|LINC01063	0.692870367980774	0.529130123353469	0.907280318465478	0.00764565122826206
AC132192.2|HOXC13-AS	0.649072639805108	0.435932205382673	0.966423876331292	0.0333266520676335
AC132192.2|NKILA	0.73112901844217	0.543323729280117	0.983851086932038	0.03869218440902
AC132192.2|AC104031.1	0.680483043047725	0.509823743232007	0.908269138153434	0.00897323692444019
AC132192.2|AC004148.1	1.60978545403345	1.23081689387164	2.10543844573514	0.000508225172792373
AC132192.2|AC116914.2	1.39462150316513	1.06745404598335	1.82206357679674	0.0147476823150677
AP002336.2|AC254633.1	1.38266488761655	1.05798096137936	1.80699110970314	0.0176587423491459
AP002336.2|ACBD3-AS1	1.41279693802257	1.08114644093607	1.84618393263895	0.0113568318780988
AP002336.2|AC008610.1	1.31957207514299	1.0082833619989	1.72696538207785	0.0433775919372634
AP002336.2|AC008115.3	1.44638603329893	1.10543480847743	1.89249745102894	0.00712855228982074
AP002336.2|AL645608.7	1.45561445026531	1.11332432651258	1.90314122970639	0.00605436902394002
AP002336.2|LINC00106	1.35748247491878	1.03859208782412	1.77428529575287	0.0252777286774222
AP002336.2|RUSC1-AS1	1.34199557991926	1.0228208914451	1.76076980005594	0.0337705494393235
AP002336.2|AC107959.3	1.32060193028141	1.00685101857804	1.73212265378249	0.0445056893118925
AP002336.2|C5orf66-AS1	1.59887050780752	1.21992871647144	2.09552153844763	0.000673047887482366
AP002336.2|AC093159.1	1.36840217778758	1.02021288085795	1.8354252875136	0.0363012207414523
AP002336.2|AC004687.1	1.57039920980889	1.19435894609329	2.06483460121858	0.00123042822398548
AP002336.2|AC026740.1	1.34882367344931	1.00348937552151	1.81299906749067	0.0473620460258855
AP002336.2|AL390719.2	1.5137008681551	1.12745952928359	2.03225948137529	0.0058133952622339
AP002336.2|AC108047.1	1.3539209757115	1.03253672533329	1.77533831339498	0.0284123575096961
AP002336.2|DNM3OS	1.36813802872944	1.02470334556245	1.82667664135347	0.0335502444027018
AP002336.2|AC104825.1	1.50673321465005	1.15105315567637	1.972319843731	0.00284562701302764
AP002336.2|AC138028.4	1.43446823595949	1.09620443119521	1.87711257263682	0.00855436657541051
AP002336.2|ATP1B3-AS1	1.45180132123772	1.10767520663228	1.90283854303809	0.00691686223899212
AP002336.2|MIR9-3HG	1.75185372973843	1.32282097802353	2.32003539510232	9.15484547324751e-05
AP002336.2|LINC01932	1.37837101460108	1.05380736169888	1.80289749620794	0.019152563534805
AP002336.2|ZNF710-AS1	1.53965432530283	1.14354340327237	2.07297373640579	0.0044570901541517
AP002336.2|LINP1	0.626369500601399	0.435555614372121	0.900777623654849	0.0116131832182179
AP002336.2|AC084018.1	1.44563919759942	1.10345311872996	1.89393881277103	0.00748851306181579
AP002336.2|AC048341.2	1.48032311356053	1.13068927562108	1.93807137627428	0.00432459442267145
AP002336.2|AL031186.1	1.31666910850939	1.00291813192623	1.72857333626354	0.0475973365369878
AP002336.2|AL022328.2	1.34932786609899	1.00719647493368	1.80767678952722	0.0446407965911054
AP002336.2|AL355488.1	1.38400103438255	1.05853199701555	1.80954271441248	0.0175100808107455
AP002336.2|AL021707.8	1.36469859901039	1.04399088781728	1.78392578697188	0.0229092442320137
AP002336.2|AC018653.3	1.47758317592118	1.11067743703443	1.96569406109007	0.00734587351904467
AP002336.2|LINC01807	0.695798757421575	0.529273118783651	0.914718495324351	0.00935983730080277
AP002336.2|AC103691.1	1.41892094152324	1.08520468148405	1.8552598165536	0.0105374022475068
AP002336.2|AL360181.2	1.38176525324899	1.04963488239314	1.81898986696511	0.0211486154515355
AP002336.2|AC010542.6	1.36772703338997	1.03792632550825	1.80232179480531	0.0261228476609344
AP002336.2|AC005083.1	1.32095836984561	1.00900038853313	1.72936604851255	0.0428517418762716
AP002336.2|SNHG28	1.42349570846529	1.08842332047701	1.86172052169098	0.00991639940050193
AP002336.2|C1RL-AS1	1.49829471224274	1.14331547908416	1.96348871838313	0.00338117935839182
AP002336.2|AC124283.2	1.39780860896678	1.06514272913859	1.83437285337504	0.0157330478158065
AP002336.2|PLBD1-AS1	1.5344351261429	1.16569431799005	2.01981867802265	0.00226347278764614
AP002336.2|AC004148.1	1.40466376941805	1.07456602558499	1.83616479410056	0.0129134577418891
AP002336.2|AC027796.4	1.46630297415347	1.11507994323735	1.92815270784013	0.00615052900255895
AP002336.2|ASMTL-AS1	1.41033094557162	1.07377947390411	1.85236673299881	0.013447264073249
AP002336.2|AC096992.2	1.42330198434018	1.08558139206049	1.86608627730956	0.0106447054177354
AP002336.2|AC012236.1	1.52080293990502	1.14549185439534	2.01908164876878	0.00373920806696158
AP002336.2|AC116914.2	1.46457342425338	1.12136254889678	1.91282945657453	0.00509858717561652
AP002336.2|CCDC18-AS1	1.4790314024892	1.10719038739906	1.97575224138999	0.00806841025188721
AC108488.1|SCAT1	0.728392166585218	0.541482870773536	0.979818895443142	0.0361959318805391
AC108488.1|AC022144.1	1.33673290919823	1.00101318197472	1.78504629380463	0.0492031977598313
AC108488.1|AL133353.1	0.659416199024202	0.503065394475265	0.8643602368815	0.00256459875689442
AC108488.1|C5orf66-AS1	1.34306687954733	1.02419995715013	1.76120749697767	0.0329350598471055
AC108488.1|LINC01748	0.737210902807267	0.56327478189175	0.964857530799863	0.0263834726662225
AC108488.1|AC004687.1	1.43277286050755	1.08271694513114	1.89600622677828	0.0118696998912515
AC108488.1|LINC02321	0.753368284263907	0.574986470349419	0.987090655176347	0.0399551606059972
AC108488.1|LINC02454	0.731537989321653	0.559505516148811	0.956465690462351	0.0222914193372508
AC108488.1|MIR1915HG	0.74523275137395	0.56329052750627	0.985942114416623	0.0394845995074707
AC108488.1|AC022031.2	0.604423194953893	0.459954629713119	0.794268336479475	0.000302996499552795
AC108488.1|KTN1-AS1	0.610238098951491	0.423853327586969	0.878583493804282	0.00790557702860502
AC108488.1|MIR9-3HG	1.36684393936668	1.01934649907657	1.83280401343007	0.0367984849053472
AC108488.1|LINC01116	0.64885856964718	0.451051190195748	0.933413884179909	0.0197340658103284
AC108488.1|LNCAROD	0.688540243354717	0.526627977874081	0.900232586640752	0.00636463357868977
AC108488.1|LINC01564	0.727940931990845	0.556033374929534	0.95299675228102	0.0208751440251102
AC108488.1|ZNF710-AS1	1.38440115606146	1.02554681308041	1.86882406191442	0.0336076829096393
AC108488.1|LINP1	0.656882287689003	0.469260799433735	0.919519253260083	0.0143295999569926
AC108488.1|AC084018.1	1.31765375121181	1.00797239609482	1.72247912225489	0.043585387163874
AC108488.1|AC098487.1	0.732955869054466	0.559941374531845	0.959429558907928	0.0237317551544253
AC108488.1|LINC00460	0.699161728107161	0.532767950030573	0.917523514734211	0.00986061975319965
AC108488.1|LINC02544	0.727827861815431	0.556146560764065	0.952506827889117	0.0206431320349594
AC108488.1|LINC00941	0.648075076930065	0.481514778375487	0.872250082863274	0.00421340914497425
AC108488.1|LINC01063	0.721217119281101	0.547255408182985	0.950477830582181	0.0203078510931588
AC108488.1|NKILA	0.641326819225937	0.478082236440126	0.860312426834891	0.003038245267593
AC108488.1|MSC-AS1	0.679488368153314	0.495651610720782	0.931510021291443	0.0163611127837452
AC108488.1|AC104031.1	0.721407943212967	0.548247960325134	0.94925920056707	0.0197109296770167
AC108488.1|AC096992.2	1.35858638412127	1.03907458736384	1.77634693944585	0.0250800890123913
AC108488.1|AC124067.2	0.658631603869382	0.495844857073383	0.874861528615903	0.00394013949260699
AC108488.1|AC012236.1	1.40852313761019	1.04250456851563	1.90304914635345	0.0256752772749706
AC108488.1|AC116914.2	1.43230527043002	1.09464927741008	1.87411477816475	0.00881256677629976
AC108488.1|ITGB2-AS1	1.34541452236072	1.0096149019896	1.79290166321035	0.0428384613424285
TMEM147-AS1|AL133353.1	0.714463761447049	0.544805036965842	0.936956216968806	0.0150678751581451
TMEM147-AS1|AC008115.3	1.41733235975437	1.02963630722262	1.9510102780132	0.032428747370354
TMEM147-AS1|LINC00106	1.40418208406277	1.05796980056766	1.86368961018067	0.0187685953418999
TMEM147-AS1|RUSC1-AS1	1.52020017403448	1.13621275816416	2.03395759511492	0.00480769089359002
TMEM147-AS1|LINC00685	1.56307622281049	1.09452679829652	2.23220416541468	0.0140193085366957
TMEM147-AS1|C5orf66-AS1	1.39975899564658	1.07165753212384	1.82831285850291	0.0135942524283132
TMEM147-AS1|LINC01748	0.743595083525077	0.567372520369193	0.974551336893914	0.0318125638176177
TMEM147-AS1|AC004687.1	1.92306967231075	1.39059274693854	2.6594392734344	7.70465913046967e-05
TMEM147-AS1|LINC01410	0.762217444057455	0.583020146780907	0.996492891769322	0.0470714644567299
TMEM147-AS1|LINC02454	0.744652454262507	0.569731306855563	0.973278580563859	0.0309101830807654
TMEM147-AS1|AC022031.2	0.687182012768546	0.525640197956617	0.89836949401576	0.006073065548088
TMEM147-AS1|ATP1B3-AS1	1.32417041409479	1.01167053414847	1.73319991674943	0.0409094182620902
TMEM147-AS1|MIR9-3HG	1.5695380307423	1.14149893370782	2.15808316346352	0.00552834562756231
TMEM147-AS1|LNCAROD	0.743770346103195	0.568585130221433	0.972931401718204	0.0307557198518237
TMEM147-AS1|LINC01564	0.755232659511499	0.578060405229393	0.986707210583759	0.0395835210757959
TMEM147-AS1|ZNF710-AS1	1.56292366501939	1.19168057182783	2.04981975910785	0.0012494064943291
TMEM147-AS1|LINP1	0.681382846782004	0.505633123977282	0.918220270532768	0.0117182676036087
TMEM147-AS1|AC084018.1	1.56396888466952	1.18463302829513	2.06477332118166	0.0016028201221723
TMEM147-AS1|AL022328.2	1.32390036998247	1.01069330340926	1.73416820288359	0.0416308587195588
TMEM147-AS1|LINC00460	0.757255036722363	0.578476092836047	0.991285893648699	0.0430048927463841
TMEM147-AS1|LINC00941	0.725231950993734	0.547951147475944	0.959869114545961	0.0246812945576605
TMEM147-AS1|AC106820.3	1.63403148588081	1.14166149103405	2.33874832235209	0.00727163319654299
TMEM147-AS1|AC104031.1	0.758303481166837	0.580234753839084	0.991019868674076	0.042762625550875
TMEM147-AS1|AC004148.1	1.59537647430494	1.17185423514025	2.17196475333046	0.00300302071081633
TMEM147-AS1|ASMTL-AS1	1.54845500886014	1.17799399195107	2.03542032544054	0.00172368556788992
TMEM147-AS1|ITGB2-AS1	1.40962539563113	1.01712051319931	1.95359716987524	0.0392158196408118
AC099066.2|AC254633.1	1.37921842222511	1.04754958750325	1.81589824376615	0.0219651480704258
AC099066.2|LINC01322	0.759960935686948	0.579270735152671	0.997013293996229	0.0475287798955675
AC099066.2|AL365330.1	1.40069921806908	1.06319731305951	1.84533790238192	0.016592021134278
AC099066.2|AC008735.2	1.36728304855428	1.04580543734812	1.78758196132957	0.0221689620489529
AC099066.2|AL645608.7	1.34441191182967	1.02244097897341	1.76777283563525	0.034103140330262
AC099066.2|LINC00685	1.35116033275128	1.00754153010029	1.81196922435427	0.0444158351105445
AC099066.2|LINC01748	0.694400098747647	0.529489454606419	0.910672522268014	0.00837981168315798
AC099066.2|AC004687.1	1.53866540820271	1.15171174491318	2.0556282844698	0.00354894616874719
AC099066.2|TBILA	1.42333614937921	1.07198015723135	1.88985381908746	0.014666619634378
AC099066.2|AL390719.2	1.39749316123393	1.0674691346688	1.82954904480826	0.0148921830714575
AC099066.2|LINC02454	0.709180141518842	0.539764855949714	0.931769579995662	0.0136108986981938
AC099066.2|AC022031.2	0.709614606736983	0.542017289322762	0.929034737477952	0.0125799543542617
AC099066.2|AP003352.1	1.32311383994707	1.00779124064722	1.73709609971923	0.0438165493069707
AC099066.2|LINP1	0.716581845579925	0.523860343739266	0.980203116253258	0.0370633041909572
AC099066.2|AL357033.4	1.38841979212187	1.05147769313158	1.83333372809319	0.0206732423694621
AC099066.2|AC084018.1	1.44275899861697	1.09869581978648	1.89456762336164	0.00836137354906525
AC099066.2|AC048341.2	1.44597747539467	1.10069003869615	1.89958188576459	0.00807028799191408
AC099066.2|AL022328.2	1.31201374211887	1.00336250867056	1.71561130163172	0.0472006983338755
AC099066.2|AL355488.1	1.44125613498375	1.07345645551199	1.93507546203871	0.0150363937244736
AC099066.2|MIR503HG	1.32951413234618	1.00551344667212	1.75791565389639	0.0456575249260146
AC099066.2|LINC00460	0.664574357090254	0.50828437641336	0.868921211425839	0.0028163940354097
AC099066.2|LINC01807	0.747381961462233	0.560931312531534	0.995807835719159	0.0467392677738448
AC099066.2|AC103691.1	1.44462328762373	1.08488784953091	1.92364256272865	0.0118157527159806
AC099066.2|AL360181.2	1.51136688295667	1.15421977719074	1.97902505228057	0.00267609166965674
AC099066.2|MIR155HG	1.32688813541017	1.00064311289152	1.7595005663954	0.0494803319547373
AC099066.2|AL354733.3	1.36227816363939	1.03301013608304	1.79649911487366	0.0285223851475855
AC099066.2|LINC02188	1.42145879329393	1.02741076858931	1.9666380407974	0.0337350956252616
AC099066.2|PLBD1-AS1	1.31558079667684	1.00580775824436	1.7207590798523	0.0452591269031699
AC099066.2|AC004148.1	1.43131506045416	1.07525986359886	1.90527227104534	0.0140032106702511
AC099066.2|AC027796.4	1.41971308878985	1.08050402819465	1.86541206870735	0.0118766234275702
AC099066.2|ASMTL-AS1	1.46766636111194	1.12035808688526	1.92263935321615	0.00535484486477271
AC099066.2|AC012236.1	1.54072293094003	1.13759963967625	2.0866982259242	0.00522251060802438
AC099066.2|ITGB2-AS1	1.37432299760294	1.03115817463119	1.83169153696121	0.0300601661269828
AC073611.1|ACBD3-AS1	1.43736585676674	1.05193799499432	1.9640136738382	0.0227347269139677
AC073611.1|AL365330.1	1.50406101643701	1.09297134836251	2.06977021360603	0.0122204599502306
AC073611.1|AC008610.1	1.59944204113604	1.08148904064048	2.36545609508754	0.0186559350887406
AC073611.1|AP002807.1	1.51589894650278	1.08799461301831	2.11209650168512	0.0139582920856447
AC073611.1|AC083964.1	1.42101376954785	1.05390595134091	1.91599651816694	0.0212070047958426
AC073611.1|AC008735.2	1.34614476006656	1.02744921165847	1.76369371302511	0.0310512641975608
AC073611.1|AC008115.3	1.80133583051723	1.24844297144775	2.5990861004587	0.00165408249340607
AC073611.1|RUSC1-AS1	1.59557110385665	1.14128557461004	2.23068371676581	0.00627640031610498
AC073611.1|AL512791.1	1.49823938059196	1.11349097427207	2.01593124095508	0.00758783983609533
AC073611.1|HM13-IT1	1.40922932854578	1.00232267522793	1.98132532518231	0.0484603255645785
AC073611.1|LINC00685	1.63942214847582	1.10734503539793	2.4271612686169	0.0135381745543565
AC073611.1|AC015813.1	1.6505812855012	1.17016188527537	2.32824074542957	0.00429921284526372
AC073611.1|C5orf66-AS1	1.38892754870906	1.06097941246128	1.81824426836686	0.0168161375167366
AC073611.1|AC004687.1	1.85397454793699	1.2951642846129	2.65388851841717	0.000742994141022327
AC073611.1|AL390719.2	1.35410754996011	1.03516329928905	1.77132174036529	0.026955841939611
AC073611.1|LINC02454	0.702202769035066	0.529624572358903	0.931015580799694	0.0140232867334213
AC073611.1|AC120053.1	1.32141792244003	1.01077677216907	1.72752814847395	0.0415139322652329
AC073611.1|LINC01004	1.62387330124532	1.20275489936904	2.19243712902828	0.00154928824309346
AC073611.1|U62317.4	1.49539950069402	1.10270220555735	2.02794521984805	0.00962639702493099
AC073611.1|AP003352.1	1.34421858432667	1.02916728841545	1.75571418056943	0.0299342522860473
AC073611.1|AC104825.1	1.43825978241354	1.06584474430223	1.94079973914256	0.0174523936967296
AC073611.1|ATP1B3-AS1	1.54246383129955	1.14875907179885	2.0710997886978	0.00394779250610994
AC073611.1|MIR9-3HG	1.89445647007151	1.32415852617921	2.71037435929336	0.000471427034669057
AC073611.1|AL035461.3	1.32126743700799	1.00948669465127	1.72934190153019	0.0424867069450408
AC073611.1|FOXD3-AS1	1.42108711013219	1.02491804515595	1.97039030011083	0.0350679711904527
AC073611.1|AL357033.4	1.47317888037757	1.12739650369731	1.92501573889323	0.00453246965583486
AC073611.1|AC084018.1	1.42873275761074	1.06151087829427	1.92299234460046	0.0185842788007872
AC073611.1|AL031186.1	1.52726722832997	1.04259329911887	2.23725319230615	0.0296972475978745
AC073611.1|AC091057.1	1.56038775681629	1.14376405329173	2.12876942986171	0.00499184502657426
AC073611.1|AL021707.6	1.36613900696598	1.03186527868179	1.80870102416688	0.0293278563966654
AC073611.1|AL021707.8	1.47862131856645	1.06131960263553	2.06000247078257	0.0207927601616526
AC073611.1|LINC00460	0.718800540712383	0.548006266582961	0.942825381450626	0.0170654000274348
AC073611.1|AC018653.3	1.36415435506923	1.04250437853787	1.78504488112014	0.0236136566336087
AC073611.1|AL360181.2	1.42436712497019	1.06987784708738	1.89631153894724	0.0154119389746598
AC073611.1|AL928654.2	1.39394741284258	1.06357797776684	1.82693646388804	0.0161027512968465
AC073611.1|AC010542.6	1.36525168286557	1.0285786251721	1.81212414097698	0.0311615468882698
AC073611.1|AL354733.3	1.77146423050771	1.24775702695248	2.51498124409103	0.00138449312277528
AC073611.1|MYOSLID	0.710587581443243	0.518773604267583	0.973323829022172	0.0333038691240325
AC073611.1|AC005083.1	1.42251260525551	1.05569364687927	1.91678913489021	0.020549711426917
AC073611.1|C1RL-AS1	1.46891968287187	1.05693987252633	2.04148323931706	0.0220376346237883
AC073611.1|LINC01527	1.34680778880067	1.02853103517429	1.76357461072311	0.0304280213087908
AC073611.1|AC004148.1	1.58418610632946	1.13729171928369	2.20668591614117	0.00651290086188742
AC073611.1|AC027796.4	1.4103685968791	1.04382558836475	1.90562446565319	0.0251366207747092
AC073611.1|ASMTL-AS1	1.4868702902765	1.12334811297211	1.96803042136043	0.00555251629349451
AC073611.1|AC096992.2	1.47198896822288	1.07400112103771	2.01745741240597	0.0162233483858896
AC073611.1|AC116914.2	1.75786417774574	1.21314500540245	2.5471699208592	0.00287279839319692
CHROMR|SCAT1	0.755660299782702	0.575415543319421	0.992365422340879	0.0438955660254412
CHROMR|AL390719.2	1.31780720966512	1.00218289835624	1.73283324300759	0.0482030894557092
CHROMR|AL035461.3	1.40282666628791	1.05390263653189	1.8672717834015	0.0203537730029299
CHROMR|LINC01564	0.707205972655807	0.523391620349179	0.955575649885987	0.0240791768282009
CHROMR|ZNF710-AS1	1.48114493689011	1.07395783649856	2.04271550476101	0.0166209052251268
CHROMR|LINP1	0.679304421934807	0.516558096215182	0.893325457564708	0.00565367058245988
CHROMR|MIR4435-2HG	0.546095362967162	0.398258308452232	0.748810857489003	0.000172736142304174
CHROMR|LINC00460	0.640156781029442	0.481891417549776	0.850400503876264	0.00208168217454485
CHROMR|SNHG12	1.59990337165913	1.21352803849473	2.10929679203895	0.000861468504100634
CHROMR|MYOSLID	0.618599170172283	0.469280670310511	0.815428713662205	0.000655414856124209
CHROMR|AL132712.1	0.733824819163022	0.561002469132672	0.959886800591409	0.0238981835847253
CHROMR|LINC02446	1.43681970927371	1.03658524486366	1.99158813728718	0.0295805984659291
MELTF-AS1|CYTOR	0.706567365042351	0.507004915425735	0.984679686830409	0.0402537464987876
MELTF-AS1|C5orf66-AS1	1.33097338857576	1.01059827856064	1.75291230816257	0.0418507192470485
MELTF-AS1|AL390719.2	1.35384778934657	1.03346304412319	1.7735552781896	0.0278872200558391
MELTF-AS1|LINC01564	0.688969196725873	0.515974560582252	0.919965033743994	0.0115555538435314
MELTF-AS1|LINP1	0.732489934640531	0.556352896629532	0.964390601001877	0.0265315101760598
MELTF-AS1|MIR4435-2HG	0.716166139422204	0.531938155741939	0.964198438706709	0.0277893462346475
MELTF-AS1|AL021707.6	1.35307800488168	1.03338988182466	1.77166442162361	0.0278924434760525
MELTF-AS1|LINC02560	0.715776726610015	0.522665548729332	0.980237407271447	0.0371249979229475
MELTF-AS1|HOXC13-AS	0.742672981919569	0.559879963763395	0.985145377173016	0.0390380961799323
MELTF-AS1|NKILA	0.7156279577719	0.545346111399144	0.939079537270145	0.0158081133398629
SCAT1|AC254633.1	1.35300536965505	1.01825921778857	1.79779716042356	0.0370932121986424
SCAT1|LINC01139	1.41573096108552	1.06226783883211	1.88680677406154	0.0176853254400472
SCAT1|ACBD3-AS1	1.43709203125717	1.07832701526298	1.91522003721589	0.0133394112032581
SCAT1|AL365330.1	1.36774912877086	1.0273122744869	1.8210019735117	0.0319942140707944
SCAT1|SNHG10	1.31465991817576	1.00478807361263	1.72009476012571	0.0460654734945724
SCAT1|AC022144.1	1.39322958911548	1.03625757750025	1.8731720087098	0.0281072192901924
SCAT1|AC008610.1	1.44545361641846	1.06294821716845	1.9656048370662	0.018812714812045
SCAT1|AP002807.1	1.34685378481791	1.00442606370865	1.80602155123338	0.0466493328169048
SCAT1|AC083964.1	1.47808729941523	1.11703840412086	1.95583433535758	0.00624697847144742
SCAT1|AC008735.2	1.51433704344821	1.15485443497416	1.98571924885994	0.00268898617662741
SCAT1|AC002401.4	0.758947192060222	0.580564013086594	0.992140104023608	0.0436238218038048
SCAT1|LINC00106	1.33760834912701	1.00507818241185	1.78015613806363	0.0460757262026618
SCAT1|LINC01176	1.44210369509173	1.08822110459488	1.91106665604637	0.010819113860126
SCAT1|LINC00685	1.53993330956458	1.13143613099497	2.09591556513325	0.00604851270656498
SCAT1|AC015813.1	1.50750913267663	1.12176847817627	2.02589378228752	0.00648941172073573
SCAT1|AC107959.3	1.37529098099046	1.03274665008779	1.83145138474466	0.0292248967312962
SCAT1|AC004687.1	1.66063095639234	1.21667882232453	2.26657612734626	0.00139501586744864
SCAT1|AC026740.1	1.33118078872998	1.01880000435025	1.73934264302826	0.036041195514371
SCAT1|AL390719.2	1.42901167943176	1.09336462180199	1.86769750843667	0.00896405947445475
SCAT1|AC120053.1	1.33311561235845	1.01928459535097	1.74357313356818	0.0357783155085532
SCAT1|AP003352.1	1.34125053861366	1.02559526025788	1.75405745038165	0.0319874388068496
SCAT1|AL049840.2	1.3287966162969	1.00799228204001	1.75170036412244	0.0437550265499448
SCAT1|MIR9-3HG	1.49724544297012	1.10503377798965	2.0286655133503	0.00920308583451672
SCAT1|AL391244.2	1.32793720944386	1.01599903376516	1.7356485327457	0.0378800746932086
SCAT1|AL021807.1	1.51057670227116	1.14892507375247	1.98606682504697	0.00313450381267044
SCAT1|LINC01679	1.40746997467985	1.07357419179255	1.84521176530676	0.013368775366118
SCAT1|AL035461.3	1.39308368224755	1.06627092866904	1.82006476362142	0.0150831438484567
SCAT1|ZNF710-AS1	1.34156100254672	1.02481160948675	1.75621148989084	0.0324905936061699
SCAT1|AL357033.4	1.50864112290234	1.15272501210236	1.97445011934027	0.00274247493683842
SCAT1|AC084018.1	1.37792637449454	1.04059281071716	1.82461484835661	0.0252399749352632
SCAT1|GASAL1	1.33564878797277	1.02228480178406	1.74506916438534	0.0338776010513657
SCAT1|AL355488.1	1.37495489569465	1.01589225821346	1.86092663853873	0.0392008893003864
SCAT1|AL021707.6	1.55795322735793	1.18769882933962	2.04363109458024	0.0013627554184254
SCAT1|AL021707.8	1.35192327182415	1.00912162999389	1.81117565868723	0.0432984712584676
SCAT1|LINC00460	0.590013888122466	0.448748662433193	0.775749138258913	0.000157814325222474
SCAT1|AC103691.1	1.34688106788663	1.00272644479243	1.80915604694853	0.0479231267177048
SCAT1|AL360181.2	1.38566564921472	1.04294971795682	1.84099890757451	0.024445585147153
SCAT1|MIR155HG	1.41043100870523	1.05075321682472	1.89322820855004	0.0220461853720815
SCAT1|LINC02693	1.35695090292839	1.02251711053257	1.80076766832699	0.0344986160902865
SCAT1|AL121832.2	1.41740982302852	1.08164367310524	1.85740522167531	0.0114408521536576
SCAT1|SNHG28	1.35927326783638	1.0222179095425	1.80746570707367	0.0347638579818989
SCAT1|AP000251.1	1.41987086060224	1.04075611374895	1.93708519619003	0.0269647541298209
SCAT1|LINC01094	1.31169293912809	1.00339042791955	1.71472471600699	0.0471752582014933
SCAT1|AC007991.2	1.52273054192663	1.0968047695727	2.11405745821065	0.0120072075306964
SCAT1|LINC02446	1.4051027371124	1.06231179351667	1.8585068092909	0.0171442980001412
SCAT1|PLBD1-AS1	1.3535419728535	1.03299202259685	1.77356245953425	0.0281377852379368
SCAT1|AC138696.2	1.4264194376726	1.09055048757214	1.86572967997102	0.00952105652991244
SCAT1|AC004148.1	1.39149910775746	1.03607784910056	1.86884582907619	0.0281285388761215
SCAT1|LINC01269	1.32903674830769	1.01068824908173	1.7476592608622	0.0417441138649528
SCAT1|ASMTL-AS1	1.57730096534431	1.19546189329435	2.08110216580823	0.00127133772953713
SCAT1|AC096992.2	1.41949051431863	1.06536096110818	1.89133391760913	0.0167401540152788
SCAT1|AC012236.1	1.8377739565751	1.31876818875821	2.56103623385546	0.000325443311094993
SCAT1|AL121820.2	1.62850153297595	1.10684138195322	2.39602285037901	0.0133163231237935
SCAT1|AC116914.2	1.5435022894635	1.14876293320667	2.07388247715202	0.00397379229008073
SCAT1|ITGB2-AS1	1.63068934280951	1.19199947050283	2.23082962581416	0.0022248687364273
SCAT1|PRKAR1B-AS1	1.44240069594621	1.10253209970594	1.88703781796557	0.00754112523209916
SCAT1|AC012073.1	1.44961548109633	1.10755656601361	1.89731622520879	0.00685322836405043
AC092718.4|U62317.2	1.39682639288365	1.06562873568246	1.83096035844678	0.0155075887387944
AC092718.4|LINC02560	1.38666103957015	1.01260411845241	1.89889494188557	0.0415445937279104
AC046143.1|ACBD3-AS1	1.5630012556353	1.08272573763765	2.25631740356309	0.0171121021208425
AC046143.1|AC008735.2	1.4210931294473	1.07593519813584	1.87697705778312	0.0133037082082688
AC046143.1|LINC00106	1.43186634487255	1.04663801413953	1.95888282470253	0.0247656185902625
AC046143.1|AC004687.1	1.55472427550979	1.08948730794251	2.21862848262477	0.0150004038954466
AC046143.1|AC022031.2	0.640787675137595	0.478254463953906	0.858557265129508	0.00286703882609017
AC046143.1|AC104825.1	1.40200305030743	1.01978270127266	1.927481757259	0.0374720000174511
AC046143.1|ATP1B3-AS1	1.43576934430228	1.05328468829817	1.95714760970172	0.0221135989915824
AC046143.1|ZNF710-AS1	1.42380047313113	1.07680246378463	1.88261808035191	0.0131691583961078
AC046143.1|LINP1	0.697906235764048	0.527269988332571	0.923764152514453	0.0119266683627165
AC046143.1|AL357033.4	1.57044948942345	1.20143158196355	2.05281069338928	0.000957189056166359
AC046143.1|AL021707.6	1.39019608782647	1.0616219988277	1.82046450124633	0.0166379107443234
AC046143.1|AC018653.3	1.38293079533135	1.03968404237775	1.83949883495559	0.0259253928988307
AC046143.1|AL360181.2	1.42920109676254	1.05078676312066	1.9438918024824	0.0228674659806877
AC046143.1|AL928654.2	1.37201914567513	1.03202950650983	1.82401425950043	0.0294832050123801
AC046143.1|MYOSLID	0.71628929717812	0.527558270777019	0.972537794727859	0.0324822600651866
AC046143.1|AC005083.1	1.41862946543582	1.03488023066272	1.94467871795556	0.029778885687367
AC046143.1|PLBD1-AS1	1.33369924252404	1.01138777429295	1.75872569821472	0.0413312859711652
AC046143.1|ASMTL-AS1	1.47022167557177	1.09154178607186	1.98027396010174	0.0111998483687715
AC254633.1|AC022144.1	1.35249721702893	1.02084965170628	1.79188847154283	0.0354018481108264
AC254633.1|AL133353.1	0.712133319108965	0.544455727995962	0.931451058567819	0.0131985072917374
AC254633.1|CHKB-DT	0.687694908725572	0.48745274923637	0.970195138355344	0.0329834038771418
AC254633.1|LINC02298	0.706950849161843	0.524576622276343	0.952729271392066	0.0227229881121525
AC254633.1|LINC01410	0.718013275677149	0.547373550671198	0.941848694399762	0.0167254258798329
AC254633.1|AC004241.3	0.706791607986375	0.53515817095058	0.933470521869501	0.0144835828457178
AC254633.1|AC022031.2	0.736224085859151	0.560728548861284	0.966645814092894	0.0275146152751692
AC254633.1|DLEU2	0.709632688367651	0.531328442050913	0.947772625263764	0.020163738240557
AC254633.1|DLGAP1-AS2	0.66153146166736	0.504771968146252	0.866973410553886	0.00274935487803508
AC254633.1|MIR9-3HG	1.56307587220864	1.1733773439888	2.08219989485676	0.0022677152113417
AC254633.1|LINP1	0.554723754818232	0.401302900146698	0.766798455847564	0.000360463093060569
AC254633.1|AC098487.1	0.67911234680008	0.519521684611388	0.887727294619654	0.00463583056865671
AC254633.1|LINC00460	0.664249039590174	0.506281418834358	0.871504997383336	0.00315123537348816
AC254633.1|MYOSLID	0.541919901657909	0.366133204357679	0.802104743076025	0.00219728411993823
AC254633.1|AL132712.1	0.498634309259188	0.334940650277745	0.742329048935116	0.000608970560121899
AC254633.1|BX470102.1	0.723666878335556	0.543078389960654	0.96430600163978	0.0272363875060575
AC254633.1|LINC01063	0.707123794147552	0.537132909193747	0.930913097468149	0.0135012875757213
AC254633.1|NKILA	0.703480307809746	0.528076572833659	0.937145423476267	0.0162344607031909
AC254633.1|ZNF687-AS1	0.753445613560641	0.574347471932119	0.988391732071319	0.0409260292235191
AC254633.1|AC104031.1	0.715032919986741	0.54357140373102	0.940579421867016	0.0164896987240087
SNHG25|AP003555.1	0.671358197600533	0.499259602185903	0.902780492377203	0.00836971851729227
SNHG25|AC008735.2	1.87645457258141	1.36985879879825	2.57039759575998	8.85040319826999e-05
SNHG25|C5orf66-AS1	1.49709210792042	1.13178403572982	1.98031135697398	0.00469346415457968
SNHG25|AP003352.1	1.39248106335212	1.0190067441404	1.9028367799763	0.037696041575058
SNHG25|LINC01679	1.31114964965293	1.00210038094152	1.71551017890025	0.0482383587194752
SNHG25|AL035461.3	1.33768493186742	1.0170543712095	1.75939559142463	0.0374417097516068
SNHG25|AC084018.1	1.7003858535374	1.18836014229082	2.43302678036347	0.00368397240611274
SNHG25|MIR4435-2HG	0.67618861284588	0.505307389217321	0.904857221365096	0.00847244917807481
SNHG25|AL022328.2	1.75940865296856	1.25173674128949	2.47297910657458	0.00114351846833211
SNHG25|AL021707.6	1.43034111691062	1.09354848426236	1.87085962823599	0.00898050670675245
SNHG25|LINC00460	0.715962206924089	0.542583242025922	0.944743298428524	0.0181891248532071
SNHG25|AL360181.2	1.55838584828016	1.09751142968435	2.21279376818731	0.0131342432592965
SNHG25|AL928654.2	1.48642633750804	1.07998615885236	2.0458255309359	0.015011178589404
SNHG25|MYOSLID	0.732730291166927	0.555802915136195	0.965978523991743	0.0274230191027825
SNHG25|NKILA	0.740912018399168	0.559733326079649	0.980735992357571	0.0360892265532716
SNHG25|MSC-AS1	0.668277572524245	0.511610193127544	0.872920281765304	0.00310527728065966
SNHG25|AF001548.2	1.34659923354469	1.00782010008036	1.79925910947656	0.044151653462535
SNHG25|ASMTL-AS1	1.48098623733876	1.03831691033043	2.11238034685269	0.0301969288028318
AL109615.3|ACBD3-AS1	1.3651079303687	1.04164048050285	1.789023848858	0.0240934781800323
AL109615.3|AC022144.1	1.42341847633275	1.08850148563226	1.86138483549112	0.00989301674986332
AL109615.3|AP002807.1	1.38844765689263	1.05897666689374	1.82042433624656	0.0175690465453335
AL109615.3|AC002401.4	0.743190531588447	0.556619437689832	0.992297661280196	0.0441788704321083
AL109615.3|AL133353.1	0.724522094832815	0.540935590696852	0.970415470767406	0.0306650860475673
AL109615.3|AC008115.3	1.53976539587446	1.17839577446546	2.01195347582426	0.00156247431733277
AL109615.3|LINC00106	1.41339060136062	1.07722123555195	1.8544686328904	0.0125341397749402
AL109615.3|RUSC1-AS1	1.48733018416777	1.11807315939573	1.97853875495242	0.00640137323391805
AL109615.3|AL512791.1	1.35056030110224	1.02698093054206	1.7760924985731	0.0315174905514273
AL109615.3|C5orf66-AS1	1.57557430396532	1.19640032010556	2.07491952785231	0.00120971523033758
AL109615.3|AC093159.1	1.41357429066919	1.05689320439477	1.89062836900835	0.0196521755512945
AL109615.3|AC004687.1	1.55562018339313	1.18617385034026	2.04013446619643	0.00140258754146024
AL109615.3|HCG22	1.54775458422221	1.04832448477972	2.28511714432027	0.027993913384163
AL109615.3|ATP1B3-AS1	1.37018147056291	1.0405010567762	1.80432038011639	0.0249173974603069
AL109615.3|MIR9-3HG	1.64960380061876	1.25944194202463	2.16063369673189	0.000277715400152054
AL109615.3|LNCAROD	0.705055778039647	0.538374313446447	0.923342064677719	0.0111006543669021
AL109615.3|AC019171.1	1.46286790989056	1.04069711627485	2.05629715728202	0.0285550480415119
AL109615.3|AC084018.1	1.38843016593655	1.05365407981425	1.82957420524812	0.0197412132349246
AL109615.3|AC048341.2	1.34098586454463	1.01635661294281	1.76930327997944	0.0380155534457765
AL109615.3|AL355488.1	1.36446588154171	1.04327359020319	1.78454353620588	0.023248916402682
AL109615.3|LINC00460	0.709410801792146	0.537408922694019	0.936463211620168	0.0153794769627179
AL109615.3|AL360181.2	1.47011845925135	1.10491100731958	1.95603833242152	0.00817720557042429
AL109615.3|AL928654.2	1.35236596785325	1.00976086608206	1.81121468700196	0.0428538604699213
AL109615.3|AL354733.3	1.39721552730425	1.06920806026768	1.82584784223507	0.014279425833447
AL109615.3|AC106820.3	1.55238095691512	1.18801723914722	2.02849466824451	0.001271762939769
AL109615.3|LINC01269	1.34314399274408	1.02417321179818	1.76145574250774	0.0329549258733215
AL109615.3|ASMTL-AS1	1.47697297909297	1.11690856144105	1.95311349225959	0.00622891938431538
AL109615.3|AC096992.2	1.43905066473909	1.08966858706405	1.90045564336736	0.0103130287931409
AL109615.3|AC012236.1	1.58354496637115	1.19842067276329	2.09243274712328	0.00122472224598519
AL109615.3|AC116914.2	1.38567324462338	1.05967737158198	1.81195748098178	0.0171477023127194
AL109615.3|ITGB2-AS1	1.33291099674591	1.01935769665734	1.74291294515375	0.0357218801693353
LINC01139|AP003555.1	0.735741349069	0.561576065185694	0.963921659572292	0.0259758478540301
LINC01139|C2orf27A	0.756425863355265	0.573274092763552	0.998091652798193	0.0484422651964339
LINC01139|AC002401.4	0.734810951681092	0.556608035429482	0.970067085527873	0.0296741959596422
LINC01139|HOTAIRM1	0.637235839339106	0.458653179771754	0.885352010729094	0.00723716427793562
LINC01139|CYTOR	0.60112016068552	0.416344770532098	0.867899570638962	0.00660713046134143
LINC01139|AC093484.4	0.748606002259765	0.570984270314147	0.981482285512029	0.0361514223524264
LINC01139|NCK1-DT	0.688887242208896	0.488989280360323	0.970503140945102	0.0330741943479538
LINC01139|LINC02561	0.753998593047228	0.575991660125514	0.987017551943921	0.0398722622928604
LINC01139|LINC02454	0.73352766905996	0.560392101336347	0.960154220577769	0.024072156821828
LINC01139|AP000695.1	0.753823075276748	0.568355137600436	0.999813657388249	0.0498490106910896
LINC01139|AC128709.2	0.723447701362458	0.55247049180793	0.947338517381994	0.0186118512588088
LINC01139|ANKRD10-IT1	0.715074120158563	0.526177365399523	0.971784479806143	0.0321260133773658
LINC01139|LINC01564	0.719028316912111	0.549258458575038	0.941272205188682	0.0163772691269034
LINC01139|LINP1	0.623181887524115	0.460640567180266	0.843077428710573	0.00216242532249784
LINC01139|MIR924HG	0.762316419519708	0.582181211066217	0.99818804252556	0.048478514300807
LINC01139|MIR4435-2HG	0.710810542468909	0.51972251114648	0.972156519005472	0.0326202185578751
LINC01139|LINC00460	0.724722746535549	0.550336812228602	0.954366576386426	0.0218744095409366
LINC01139|AP003390.1	0.728155919846635	0.551315429195974	0.961719943845843	0.0254211130190162
LINC01139|LINC00941	0.69889302846863	0.526530150377808	0.927679953164256	0.0131560753263673
LINC01139|MYOSLID	0.711673599160047	0.52161766076286	0.970978074248283	0.0318922026786246
LINC01139|AL132712.1	0.590996524337231	0.437569446179255	0.798220476380342	0.00060460123488518
LINC01139|HOXC13-AS	0.657555727959662	0.486038256043541	0.889599800007979	0.00655642120414493
LINC01139|AC124067.2	0.715750330602592	0.545292916272403	0.939492372759522	0.0159655848533507
AC116407.2|C2orf27A	0.663011656092574	0.452826587829336	0.970756726591088	0.0346410964691447
AC116407.2|AL133353.1	0.716221287583521	0.546819237245126	0.938103303336862	0.0153502162332924
AC116407.2|AC060766.4	0.723595018096042	0.541618134728316	0.966713846234214	0.0285955480603663
AC116407.2|RUSC1-AS1	1.39060517699327	1.06399963752805	1.81746561753833	0.0157721198547033
AC116407.2|C5orf66-AS1	1.44841496787447	1.10815716122131	1.89314836611325	0.00669453360182466
AC116407.2|AC004687.1	1.63814142761619	1.22384584998912	2.19268410061305	0.00090714886711878
AC116407.2|LINC02454	0.759400539510822	0.581425636340459	0.991853718454963	0.0433836155970088
AC116407.2|MIR1915HG	0.751972072212268	0.573113039795697	0.986650029091623	0.0396914917360653
AC116407.2|AC022031.2	0.727895654683366	0.5563499137407	0.952336058694649	0.0205519674464467
AC116407.2|MIR9-3HG	1.50962838733494	1.12511226323479	2.02555597545017	0.00603476177687695
AC116407.2|LINC01116	0.676125104574555	0.475209920027393	0.961985719931103	0.029601777708331
AC116407.2|LINC01564	0.738055583458949	0.563350800695988	0.966939327328464	0.0275308839930138
AC116407.2|LINP1	0.678456497263597	0.486694435182696	0.945774566965	0.0220846754281467
AC116407.2|AC098487.1	0.669072476686742	0.510972162031744	0.876090739033098	0.00348073398955183
AC116407.2|LINC00460	0.716334633652841	0.546052555097835	0.939717802947763	0.0159996539769285
AC116407.2|AC010542.6	1.35211927980498	1.03058075974118	1.77397698291931	0.0294523590953296
AC116407.2|LINC01063	0.739520134062812	0.560006978068616	0.976577167967488	0.0334172871258273
AC116407.2|HOXC13-AS	0.697583395079716	0.49304697437882	0.986970042162878	0.0419474445436031
AC116407.2|MSC-AS1	0.729395832491248	0.541638937096797	0.982237878442117	0.0377104462534404
AC116407.2|AC104031.1	0.754907874985266	0.575097548377196	0.990937800592036	0.042811115241478
AC116407.2|AC004148.1	1.3224179622421	1.0099831516552	1.73150340576925	0.0421334311879788
AC116407.2|HOXC-AS1	0.73303272217506	0.55475391158017	0.968604205509466	0.028938487992239
AP003555.1|ELFN1-AS1	1.52028240128702	1.09301685880436	2.11456809750519	0.0128360259267241
AP003555.1|AC012065.3	1.45775253705172	1.10413633894906	1.92461961835564	0.00784182934661279
AP003555.1|AC083964.1	1.37248766568543	1.05028657672203	1.79353181713297	0.0203752893303132
AP003555.1|C5orf66-AS1	1.48697196975101	1.13768172859023	1.94350105417012	0.00368182087773375
AP003555.1|AC004687.1	1.62688761824272	1.23278976267531	2.1469705561536	0.000584549658569055
AP003555.1|AL390719.2	1.35044241035936	1.02053486514517	1.786998921823	0.0355361178823725
AP003555.1|AC124798.1	1.32849038130999	1.01236584476488	1.74332895796486	0.0405009358484937
AP003555.1|AC120053.1	1.51316048443684	1.12942885395213	2.02726771469412	0.0055107387978784
AP003555.1|HCG22	2.01795198964641	1.25848683814804	3.23573525688229	0.00356478149407977
AP003555.1|AP003352.1	1.4312942046013	1.07314726116781	1.90896736566794	0.014669958269148
AP003555.1|ATP1B3-AS1	1.36845153174813	1.04684288935364	1.78886403469775	0.021739874527723
AP003555.1|MIR9-3HG	1.58708905607553	1.19464247253474	2.10845648788155	0.00143707090969954
AP003555.1|AC091563.1	1.32887170570272	1.01632783790105	1.737529903603	0.0376770744287066
AP003555.1|AL035461.3	1.42918773907686	1.06572422531831	1.91660989306829	0.0170738734186207
AP003555.1|ZNF710-AS1	1.53045006315753	1.15708676284783	2.02428847258962	0.0028586911448572
AP003555.1|LINP1	0.61877252764265	0.440825579389897	0.868550871061474	0.00552784846141279
AP003555.1|AL357033.4	1.39072909412319	1.03860746784029	1.86223137530736	0.0268099439919149
AP003555.1|AC048341.2	1.35499120945112	1.03702437141915	1.77045133006592	0.0259874478576412
AP003555.1|AL022328.2	1.38734543606306	1.05059992232967	1.8320269381869	0.0210027886679047
AP003555.1|MIR503HG	1.34681023811525	1.02746892462675	1.76540406626019	0.0310673296404981
AP003555.1|AL928654.2	1.34914047545825	1.02656906074453	1.77307118646223	0.0317094986237788
AP003555.1|AC027031.2	1.33172396264707	1.00373195664535	1.76689473812881	0.0470571974660117
AP003555.1|SNHG28	1.32335261968525	1.01268410143734	1.72932719447474	0.0401411553311546
AP003555.1|C1RL-AS1	1.36252341593785	1.04216845203385	1.7813531539512	0.0236980076130833
AP003555.1|AC106820.3	1.50778163274626	1.14424246400113	1.9868214330182	0.00353218512206101
AP003555.1|LINC02446	1.33885634381873	1.02280647619449	1.75256644448818	0.0336612839736814
AP003555.1|PLBD1-AS1	1.42658273954045	1.08780479888491	1.87086719496083	0.0102174989767555
AP003555.1|LINC01269	1.48705617737565	1.13806341727834	1.94306928866888	0.0036415391706408
AP003555.1|AC012236.1	1.66195946572897	1.24217394360494	2.22360908465858	0.000626391810078513
AP003555.1|AL121820.2	1.55721687166655	1.12089949172759	2.16337361493985	0.00828174933835699
AP003555.1|AC116914.2	1.47973468924705	1.12979976364642	1.93805559269556	0.00442091335083389
AP003555.1|ITGB2-AS1	1.44887337069712	1.09811406483872	1.91167212180598	0.00874800535401766
AP003555.1|CCDC18-AS1	1.40022511220746	1.05874082944577	1.85185109549685	0.0182671495335604
LINC01322|ACBD3-AS1	1.31688666738196	1.00688273061289	1.7223361191951	0.0444258797746457
LINC01322|KCNMB2-AS1	1.40238716924833	1.06767084794155	1.84203753082151	0.0150743479584261
LINC01322|AC093159.1	1.46736884121647	1.11292050263099	1.93470361187774	0.00656005798995519
LINC01322|AC004687.1	1.42120202649621	1.08730543610528	1.85763368143538	0.010094890056225
LINC01322|PICSAR	1.57228728402858	1.16916636224483	2.11440166544947	0.00275341645213171
LINC01322|AC019171.1	1.6333724687327	1.20208843263519	2.21939214219492	0.00170898075112496
LINC01322|AC048341.2	1.42489241856833	1.09048294669562	1.86185250365057	0.0094676640232657
LINC01322|AC007991.2	1.36182579284616	1.03417520167012	1.79328365935103	0.0278585425152793
LINC01322|AC005392.2	1.33769409475217	1.00770330742694	1.77574637092729	0.0441084461590013
LINC01322|PLBD1-AS1	1.43769134816278	1.09595844281434	1.88598064656021	0.00875030554883095
LINC01322|AC012236.1	1.45731611121556	1.11069215601564	1.91211420419767	0.00657720593454427
LINC01322|AC008011.2	1.3359999545985	1.01804191021752	1.75326365326732	0.0367161921208671
LINC01322|AL121820.2	1.34411712337622	1.01506676407939	1.77983449491788	0.0389844614324125
PCAT7|AC093159.1	1.37741900724271	1.01605846049753	1.86729720313973	0.0391525791963123
PCAT7|AL049840.2	1.38774568302504	1.06100707575252	1.81510389964999	0.0167430906534609
PCAT7|ATP1B3-AS1	1.31760414070729	1.00874746848102	1.72102605047744	0.0429833306604632
PCAT7|MIR9-3HG	1.36910943552199	1.03561752217047	1.80999317441713	0.0274064430588783
PCAT7|AC019171.1	1.5734012938524	1.06324289777751	2.32834062345595	0.0234121138168956
PCAT7|AC084018.1	1.32466165761587	1.013227475456	1.73182088885609	0.0397766940637622
PCAT7|AL022328.2	1.34495577100684	1.02420505969934	1.76615611183919	0.0330051130815133
PCAT7|AP003390.1	0.729570399196685	0.53695818600009	0.991274518690215	0.043800098586448
PCAT7|LINC00941	0.725355521367713	0.546358232490845	0.962995707010681	0.0263679799103045
PCAT7|AC009902.2	1.33144906928084	1.01596136656032	1.74490554703939	0.0380114977477849
PCAT7|AP000695.2	0.759379787823404	0.578817141168973	0.996269151584049	0.0469283935966518
PCAT7|LINC02446	1.36518774519769	1.03755125373748	1.79628483212215	0.0261995181992539
PCAT7|AC096992.2	1.41760246292443	1.08056449722924	1.85976565771167	0.0117570500032891
PCAT7|AC116914.2	1.37054994587831	1.04406927329862	1.79912119069689	0.0231700209830966
ACBD3-AS1|AC005840.2	0.76158923518683	0.582027335074926	0.996547976699057	0.0471256012252296
ACBD3-AS1|AL133353.1	0.681748582041634	0.519831529348154	0.894099535860385	0.00562161088301877
ACBD3-AS1|HM13-IT1	0.716834179273404	0.544357639318735	0.943958903961853	0.017756858221383
ACBD3-AS1|LINC01748	0.756637138429787	0.577110774486495	0.992010173022014	0.043589862374853
ACBD3-AS1|AC004687.1	1.43212757103632	1.07865863114437	1.90142582695181	0.0130082221661002
ACBD3-AS1|AL121899.1	0.695914275828431	0.53236823867455	0.909702427980254	0.00799313993415359
ACBD3-AS1|LINC02561	0.72475450142539	0.543820870272568	0.965886224765697	0.0280331298501881
ACBD3-AS1|AC022031.2	0.650748919024845	0.494915997664563	0.855648549673718	0.0020966773779662
ACBD3-AS1|DLEU2	0.740032648831293	0.550830331526136	0.994223248053426	0.045671055379731
ACBD3-AS1|AC128709.2	0.741701643114018	0.562652822476887	0.977727837525657	0.0340272158786447
ACBD3-AS1|DLGAP1-AS2	0.736018414698388	0.561080133044712	0.965500424752981	0.0268620855256559
ACBD3-AS1|AL133243.2	0.757919156799958	0.575162457970883	0.998746424220615	0.0489675552969969
ACBD3-AS1|LINC01116	0.689878340039134	0.479647667815923	0.992253597775863	0.0452956145403868
ACBD3-AS1|LNCAROD	0.712993613607062	0.545228146422745	0.932380135508077	0.0134551156394149
ACBD3-AS1|FOXD3-AS1	0.745169113727738	0.568483067886952	0.976769651412389	0.0331565654051966
ACBD3-AS1|LINP1	0.632232720704886	0.450990315866948	0.886312186906976	0.00780994999582189
ACBD3-AS1|AC098487.1	0.729161755106795	0.558115056191905	0.952629496753098	0.0205712896364123
ACBD3-AS1|AC114489.2	0.715408923584412	0.544540408087009	0.93989338595131	0.0161659584176538
ACBD3-AS1|MIR503HG	0.744919214357087	0.56953371117683	0.974313943193597	0.0315596490663005
ACBD3-AS1|AC009118.2	0.735829135272505	0.560959929857863	0.965210681720306	0.0267104001664316
ACBD3-AS1|LINC00460	0.692748948220269	0.527931821816516	0.90902098609824	0.00809558302572038
ACBD3-AS1|LINC01807	0.736318714915811	0.559884729863966	0.968351557055325	0.028519382005474
ACBD3-AS1|LINC01589	0.743394263704316	0.567442248868814	0.973905331177139	0.0314098335085844
ACBD3-AS1|LINC02544	0.656667654116525	0.502710517860519	0.857774788158586	0.00203253367657336
ACBD3-AS1|LINC00941	0.642531792820004	0.481354963588601	0.857677049191782	0.00268343822043625
ACBD3-AS1|LINC01127	0.751806332627813	0.57550274682852	0.982120007061749	0.0364128788223867
ACBD3-AS1|MYOSLID	0.661757631096013	0.449452794227122	0.974347401859762	0.0364723540505022
ACBD3-AS1|AC034213.1	0.73364342588437	0.545347449922451	0.986953686901613	0.0406833540363661
ACBD3-AS1|Z82243.1	0.762820676328392	0.58318588528446	0.997787153148049	0.048139610184982
ACBD3-AS1|LINC01063	0.630435311172382	0.480993614494423	0.826307604916503	0.000831559748068405
ACBD3-AS1|HOXC13-AS	0.665595744403688	0.464851008756002	0.953031587806744	0.0262406867816724
ACBD3-AS1|NKILA	0.711816771844076	0.537484734085403	0.94269303767428	0.0177062102122124
ACBD3-AS1|MSC-AS1	0.721964239500935	0.535821329765389	0.972772702696225	0.0322404939147592
ACBD3-AS1|AC131235.3	0.689017037585911	0.52588593351333	0.90275180952645	0.00688971338374641
LINC00839|C5orf66-AS1	1.37188746980757	1.04909435993968	1.79399995051276	0.0208809327235714
LINC00839|LINC00668	0.752215655766236	0.571563396665806	0.989966110637188	0.0421607086084397
LINC00839|LNCAROD	0.70692516444613	0.540623498836094	0.924383030340121	0.0112586367111429
LINC00839|LINP1	0.712577610264013	0.531815159858527	0.954780700092578	0.0232116756530837
LINC00839|MIR924HG	0.742978875080181	0.556773574568918	0.991457989439982	0.0435659851670559
LINC00839|LINC00460	0.743807998837489	0.569296964843503	0.971813259687264	0.0300411599714068
LINC00839|AC007991.2	1.50687146896605	1.08663773338448	2.08962154931951	0.0139691181435054
LINC00839|MSC-AS1	0.687149660513007	0.520666777701332	0.906865342989086	0.00803512572409164
AL365330.1|AC008115.3	1.49592544880748	1.11529676226147	2.00645516432086	0.00718058673216161
AL365330.1|CHKB-DT	0.595503768527651	0.410635633188004	0.863599526367147	0.00627180340487098
AL365330.1|C5orf66-AS1	1.35093856439877	1.03151306897374	1.76927957548375	0.0288609588531632
AL365330.1|LINC01748	0.713536698467121	0.545589210147928	0.933183080950804	0.0137007808753094
AL365330.1|AC004687.1	1.37772409986409	1.02336878791813	1.85477974094532	0.0346663532496404
AL365330.1|ATP2A1-AS1	0.674154480599356	0.492655758475765	0.922518931105816	0.0137425731585965
AL365330.1|AC004241.3	0.64903948395628	0.491202811565528	0.857593323604251	0.00236120166000513
AL365330.1|AC022031.2	0.759559841066168	0.578236401175438	0.997742706940757	0.0481318235495305
AL365330.1|KTN1-AS1	0.686659172831582	0.501701022028188	0.939804383350969	0.0188902371218549
AL365330.1|MIR9-3HG	1.72608240291086	1.28428390263519	2.31986125149216	0.000296182750367816
AL365330.1|LINC01116	0.651652325564235	0.464577248460499	0.914058436611929	0.0131216565572471
AL365330.1|LNCAROD	0.756077774461303	0.578599521467801	0.987995288319936	0.0405165918674346
AL365330.1|ZNF710-AS1	1.33940626778445	1.00126416160015	1.79174409609668	0.0490135065487444
AL365330.1|LINP1	0.592661408450223	0.429377327529088	0.818039338703571	0.00146572148385022
AL365330.1|AC098487.1	0.748662349409302	0.570555797519452	0.982367221330262	0.0367701264615189
AL365330.1|LINC00460	0.758788140833087	0.579093419523603	0.994242765083719	0.0453022533179829
AL365330.1|AL354733.3	1.32870587598279	1.00708567886649	1.75303784168422	0.044442079237401
AL365330.1|LINC00941	0.711435369419395	0.534907592015064	0.946220043268065	0.0192901893537297
AL365330.1|MYOSLID	0.643189129455367	0.437888189485997	0.94474403782197	0.024466263846931
AL365330.1|LINC01063	0.735045339058927	0.556125750384039	0.971527842577237	0.0305467389544633
AL365330.1|HOXC13-AS	0.63009879115816	0.437948100094001	0.906556020071232	0.0128274861108775
AL365330.1|NKILA	0.709179738807352	0.534571343473442	0.940820917685144	0.0171731629724404
AL365330.1|AC004148.1	1.33965115745066	1.01677612801473	1.76505444434756	0.0376903972578874
AL365330.1|AC096992.2	1.41527545183353	1.07884621686158	1.85661735032954	0.0121427605631143
ELFN1-AS1|AC002401.4	0.61768235349908	0.440437388366918	0.866255908107231	0.00523823767545996
ELFN1-AS1|LNCAROD	0.7338367935988	0.548526733401426	0.981750581781158	0.0371608417543995
ELFN1-AS1|LINC00460	0.624727493604909	0.450695360150943	0.865960637214371	0.00474549412939468
ELFN1-AS1|LINC00941	0.687044852590754	0.489952497092382	0.963421213837487	0.0295558479950103
MIR222HG|AL133353.1	0.665846401011004	0.509141167706012	0.870782914170685	0.00297225978169117
MIR222HG|AC008115.3	1.39371131761923	1.03027036543735	1.88536068009233	0.0312867085449307
MIR222HG|AC004687.1	1.50342429213965	1.09503475174324	2.06412134281341	0.0116904474216978
MIR222HG|AC022031.2	0.627143500313206	0.479725252286767	0.819862969710817	0.000643170341204415
MIR222HG|LINC00668	0.760166585646174	0.578100170135829	0.999572855682073	0.0496435707014177
MIR222HG|AC098487.1	0.657853092646715	0.499452447281558	0.866490281227674	0.00288648716666196
MIR222HG|AP003390.1	0.733975267688329	0.551274285881364	0.977226232703493	0.0342001660539772
MIR222HG|MYOSLID	0.611341015996292	0.432574465170496	0.863984973528366	0.00529737517194076
MIR222HG|LINC01063	0.663750024880416	0.49266747745487	0.89424229462987	0.00703965429239864
MIR222HG|NKILA	0.734158820962712	0.561360062670881	0.960148771241253	0.0240098229338965
MIR222HG|AP000695.2	0.753310252613233	0.576054007423903	0.985109606701549	0.0384928165049286
MIR222HG|AC004148.1	1.47814854413107	1.09588421162048	1.99375362410409	0.0104763527450922
MIR222HG|AC124067.2	0.71760039772012	0.548868998419697	0.938202617183188	0.0152502032929245
AC012065.3|LINC00685	1.39220790670937	1.06379415273803	1.8220093149745	0.0159320276440609
AC012065.3|C5orf66-AS1	1.39832761180721	1.06542732921606	1.83524493536428	0.0156575470618264
AC012065.3|LINC01748	0.758064499387606	0.5765692944209	0.996691621965346	0.0472896414206723
AC012065.3|AC004687.1	1.5974464988117	1.22019943686985	2.09132641718958	0.000654663279915162
AC012065.3|LINC02454	0.702970875206049	0.533582238471607	0.926132872794743	0.0122281719739927
AC012065.3|MIR9-3HG	1.35489515119101	1.02947343802122	1.78318429880953	0.0302170937682411
AC012065.3|LNCAROD	0.749533578767189	0.573076230895662	0.980324353745244	0.0352862402535185
AC012065.3|AC019171.1	1.63427608090446	1.14952742511823	2.32344026793596	0.00621506021610979
AC012065.3|AC103691.1	1.33528744738641	1.01869805734268	1.75026599324114	0.0362480900835639
AC012065.3|LINC00941	0.648666995806745	0.470207296515204	0.894858235011123	0.0083720399209844
AC012065.3|AC106820.3	1.41740830201229	1.08207065655535	1.8566683076029	0.0113208208607305
AC012065.3|LINC02446	1.31482657002357	1.00574130155181	1.71890018494073	0.0453024904939995
AC012065.3|AC104031.1	0.707581271719983	0.528121639459744	0.948022611989622	0.020471243684541
SNHG10|AC008735.2	1.34565909671853	1.01340878900935	1.78683905667669	0.0401669263209413
SNHG10|C5orf66-AS1	1.33410453279393	1.01466082474229	1.75411808657674	0.0390001169251276
SNHG10|AL390719.2	1.3797704699682	1.05501388701405	1.80449430403652	0.0187185182290172
SNHG10|ATP1B3-AS1	1.5447427754348	1.10571842165533	2.15808129404742	0.0108017670969908
SNHG10|LINC01564	0.709555242140653	0.531251149926691	0.947703627029805	0.0201397302913297
SNHG10|LINP1	0.683613145238692	0.516280189404375	0.905180833845833	0.00792025535075072
SNHG10|AC084018.1	2.12112039597222	1.45631353691202	3.08941146269187	8.88207705773368e-05
SNHG10|AL022328.2	1.54622728343504	1.12589701442893	2.12347912944022	0.00709021287872298
SNHG10|LINC00460	0.67854974017735	0.518099456281682	0.888689892089794	0.00484358780072504
SNHG10|AL928654.2	1.50314790103341	1.11685984490898	2.02304131774501	0.00716201391569081
SNHG10|MYOSLID	0.668671436525766	0.496349948377791	0.900819052135995	0.00812293008171391
SNHG10|MSC-AS1	0.692891767718834	0.530069377312009	0.90572861274711	0.00726477637059946
SNHG10|LINC02446	1.38923058539034	1.02682849418765	1.87953648570185	0.0330374057692821
SNHG10|ASMTL-AS1	1.3770684217033	1.00025895097002	1.89582651193817	0.0498147442055305
AC022144.1|AL133353.1	0.642063007989707	0.483651284393946	0.852359787993465	0.0021762846646201
AC022144.1|AC060766.4	0.62989373626586	0.456516081768051	0.869117507208772	0.00489290740762988
AC022144.1|C5orf66-AS1	1.36491583362903	1.03044191830827	1.80795753723782	0.0300789427486826
AC022144.1|LINC01748	0.735038136374245	0.560879737004855	0.963274346136428	0.0256704576826348
AC022144.1|AC004687.1	1.37785875402636	1.05142206804095	1.80564475842174	0.0201554415061589
AC022144.1|AC093484.4	0.731138549019506	0.544665952470136	0.981452164281661	0.0371062928967643
AC022144.1|LINC02561	0.736236519416735	0.559029507800271	0.969616460239749	0.0292878031496168
AC022144.1|AC124798.1	0.699535946127598	0.531793725241455	0.920188630850146	0.0106313418209596
AC022144.1|LINC01004	0.730656674268283	0.538593427232906	0.991209971491035	0.043726555930468
AC022144.1|MIR1915HG	0.718991100139526	0.535120553079265	0.96604064094558	0.0285800721314992
AC022144.1|AC091729.1	0.762920939601065	0.583172595996554	0.998072207229044	0.0483770971402447
AC022144.1|AC004241.3	0.669240418101786	0.491807756289807	0.910686607710044	0.0106125250259745
AC022144.1|AC022031.2	0.624148698915235	0.467297724221253	0.833647540241677	0.00141246682633192
AC022144.1|KTN1-AS1	0.669763763995266	0.473197024879994	0.947984615234785	0.0237393871899052
AC022144.1|AC128709.2	0.762815715404009	0.582075158166323	0.999678147235172	0.0497279014164366
AC022144.1|DLGAP1-AS2	0.689412273092073	0.512583522736517	0.927242607707255	0.0139123677694187
AC022144.1|AL133243.2	0.584539652307528	0.429740205670317	0.795100389982911	0.000624544208919713
AC022144.1|MUC12-AS1	0.665613610379781	0.496284768304985	0.892716252074338	0.00657449387048908
AC022144.1|LNCAROD	0.690668866740543	0.52625953123854	0.906441508739997	0.00762759105049769
AC022144.1|LINC01564	0.733417248984746	0.551251526972985	0.975781172094086	0.0333155869397093
AC022144.1|LINP1	0.661137280323732	0.475546512060703	0.919158257600817	0.0138398960122632
AC022144.1|AC098487.1	0.670539313200403	0.507273727907187	0.886351777771414	0.00499480044958443
AC022144.1|AC114489.2	0.700520576413633	0.524660812010861	0.93532634179038	0.0158093827991158
AC022144.1|MIR503HG	0.696485555989734	0.52918684274605	0.916674585454721	0.00985974744958884
AC022144.1|AC009118.2	0.713705044865506	0.54596287037239	0.932984491635924	0.0136091726195922
AC022144.1|LINC00460	0.685432453842018	0.517249099852005	0.908300563334599	0.00854946031462545
AC022144.1|LINC01589	0.728388440097298	0.553653553410522	0.958270233071158	0.0235407914424918
AC022144.1|KDM4A-AS1	0.713614568601318	0.539476987779644	0.943961955849086	0.0180781528256062
AC022144.1|LINC00941	0.731163240348672	0.54438148115052	0.982031355856051	0.037485395771432
AC022144.1|AP000251.1	0.754785084385562	0.574955875331586	0.990859556452685	0.0427548849018835
AC022144.1|LINC01063	0.626172984924074	0.478417059153983	0.819562345335445	0.000651979401721487
AC022144.1|HOXC13-AS	0.685547068126205	0.484216762637651	0.970587593986554	0.0333159824946257
AC022144.1|AL031673.1	0.758010227597411	0.575790128788752	0.997897456753868	0.0482718461972903
AC022144.1|NKILA	0.688481101991476	0.508535302195837	0.932100929380234	0.0157411110134965
AC022144.1|AP000695.2	0.678734169245767	0.509056032143434	0.904969283169085	0.00828347609435471
AC022144.1|AC104031.1	0.636512612972005	0.471645263026719	0.859010655322742	0.00314110658847073
AC022144.1|AC131235.3	0.719154372765522	0.545924252370398	0.94735306156883	0.019047963316511
AC022144.1|LINC01269	1.32568245532539	1.01100609564463	1.73830205369533	0.0414366179211125
AC022144.1|AC012236.1	1.36136956811044	1.03432988694409	1.79181431801494	0.0277528957742071
AC020916.1|AL441992.2	0.711061394728973	0.529065548559994	0.95566288232162	0.0237835095802355
AC020916.1|LINC01503	0.761626504131878	0.582057030613858	0.996594665619583	0.0471635734182218
AC020916.1|SNHG1	0.745384362707803	0.564133745844697	0.984869017784784	0.038713300130765
C2orf27A|AL645608.7	1.4708155073073	1.05805184923673	2.04460514680468	0.0216909271008809
C2orf27A|KCNMB2-AS1	1.41651933550464	1.08299549840122	1.85275657269181	0.0110209348811436
C2orf27A|C5orf66-AS1	1.46861199631341	1.11868648092643	1.92799433307668	0.00564631295192978
C2orf27A|AC004687.1	1.88758256423316	1.28150875701899	2.78029152534637	0.00130301498576638
C2orf27A|AL390719.2	1.46825788324845	1.12274220515178	1.92010347685271	0.00502074329879649
C2orf27A|LINC02454	0.726444745990872	0.542829737649412	0.972168494789749	0.031568234360805
C2orf27A|AC022031.2	0.626828422073725	0.472073030250756	0.832315861193612	0.00124351420130984
C2orf27A|LBX2-AS1	1.45710260508875	1.06827083948559	1.98746228323409	0.0174560711021279
C2orf27A|ATP1B3-AS1	1.5966138283801	1.16449818961177	2.18907658226969	0.00366380375873902
C2orf27A|MIR9-3HG	2.0827853501689	1.41456477939693	3.06666395068002	0.000201625180918994
C2orf27A|AL021807.1	1.32955639361282	1.00358007593622	1.76141420717989	0.0471593590735306
C2orf27A|AL035461.3	1.46857017886163	1.12020328377583	1.92527410111867	0.00540953569281699
C2orf27A|FOXD3-AS1	1.47334790807755	1.04252554850092	2.08220706088009	0.0280956157614187
C2orf27A|PICSAR	1.36200722623241	1.03871193463992	1.78592699519948	0.0254383170759544
C2orf27A|AL357033.4	1.56345587457544	1.19549847728682	2.04466531592078	0.00109766771262013
C2orf27A|AC084018.1	1.42594939636523	1.04787184587646	1.9404392712676	0.0239795673459577
C2orf27A|AL021707.6	1.40631412280033	1.07515023314947	1.83948191704732	0.0128146747186385
C2orf27A|LINC00460	0.709835309138063	0.539224741624382	0.934427015684152	0.0145449998501998
C2orf27A|AC018653.3	1.40485819001192	1.0601755548912	1.86160350985088	0.017941860120152
C2orf27A|AL354733.3	1.54229137203977	1.04748400489981	2.2708343661017	0.0281645987959578
C2orf27A|MYOSLID	0.651704247223042	0.482119045294381	0.880940983339954	0.00536437008725661
C2orf27A|NKILA	0.657594922281533	0.497842727142419	0.868609820399663	0.0031574315797609
C2orf27A|AC002116.2	1.43204436170022	1.0017384361644	2.04719214102395	0.0488968373222389
C2orf27A|PLBD1-AS1	1.40106627836602	1.06642475143933	1.84071751309694	0.015443308194654
C2orf27A|AC004148.1	1.47319285355383	1.02744943472795	2.1123153222005	0.0350959494628466
C2orf27A|AC096992.2	1.72887092091693	1.19200403116931	2.50753737658091	0.00390473129337679
C2orf27A|AC008011.2	1.40376957797952	1.06233069639531	1.85494877889467	0.0170701376799528
C2orf27A|AC116914.2	1.46355754516575	1.01005346842504	2.1206804936293	0.0441325757682429
AC008610.1|AC005840.2	0.735934759721278	0.553348285211758	0.978768679763331	0.0350772200287444
AC008610.1|AL133353.1	0.606841457083468	0.456236005906239	0.807162409954262	0.000599343069312992
AC008610.1|LINC01748	0.704386348443262	0.536581877932942	0.924668067033078	0.0115995608196104
AC008610.1|AC004687.1	1.50050402684907	1.14258462631547	1.97054317267581	0.00351552564677744
AC008610.1|MIR1915HG	0.732049763239724	0.544160336394821	0.984814254213691	0.0392952963106769
AC008610.1|AC004241.3	0.710144554790555	0.520537531855974	0.968816382750687	0.0307827631159698
AC008610.1|AC022031.2	0.723434420837752	0.545889328958329	0.95872429353314	0.0242370324774463
AC008610.1|KTN1-AS1	0.569529898216051	0.38772724099885	0.836578580670187	0.00411118344664008
AC008610.1|LNCAROD	0.695092891155106	0.53098211427188	0.909925427520093	0.00812311384812874
AC008610.1|LINP1	0.652804332677991	0.457218540125231	0.932056466140754	0.0189142679549729
AC008610.1|MIR31HG	0.694930138970051	0.495386098336521	0.974851534329647	0.0350785143354122
AC008610.1|AC098487.1	0.667396750588237	0.507674572924135	0.877369965823164	0.00376334500145345
AC008610.1|GASAL1	0.677360092913346	0.490827406715198	0.934782143772597	0.0177721753356856
AC008610.1|LINC00460	0.65213300661578	0.49097334538243	0.866192558755872	0.00315914130947933
AC008610.1|LINC00941	0.690904325073486	0.510284762652109	0.935455693257071	0.016779333593702
AC008610.1|AC034213.1	0.707031029055621	0.527273254036946	0.948071748794643	0.0205452257981948
AC008610.1|AP000251.1	0.760356512132403	0.581575266897492	0.994096651713452	0.0451496810543121
AC008610.1|LINC01063	0.752401671244744	0.575657903377275	0.98341093133723	0.0373047160337857
AC008610.1|NKILA	0.638541416642543	0.469766621652614	0.867952557662517	0.00418017070915036
AP002807.1|AL133353.1	0.662744146430973	0.50631988018214	0.867494682354787	0.00274618477009488
AP002807.1|AC060766.4	0.727148833916136	0.540899737685213	0.977529456620498	0.0348151306445238
AP002807.1|C5orf66-AS1	1.31563754943403	1.00339258462835	1.7250497841001	0.0472040595397116
AP002807.1|LINC01748	0.723615638262196	0.552809099516094	0.947197852560602	0.0185300739290913
AP002807.1|AC004687.1	1.55845951713185	1.16984391211758	2.07617105271964	0.00243021217932642
AP002807.1|LINC02454	0.754153232242439	0.575556397893759	0.988169186865164	0.0407293391492362
AP002807.1|AC004241.3	0.692155445394521	0.522128054454163	0.917551080625463	0.0105207270683508
AP002807.1|LNCAROD	0.740525280848522	0.566956112570814	0.967231289013201	0.0274915158669963
AP002807.1|ZNF710-AS1	1.41837984348446	1.05236640357928	1.9116928985575	0.0217255052434562
AP002807.1|LINP1	0.700169992791334	0.501929498216266	0.976706929055979	0.0358397677502014
AP002807.1|AC098487.1	0.670075466703672	0.51263107363124	0.875875759730343	0.00339175902149747
AP002807.1|LINC00460	0.679362971762953	0.517584893897734	0.891706950577623	0.00533751589713819
AP002807.1|AC010542.6	1.36612472926268	1.03985625209331	1.79476420144231	0.0250482116539232
AP002807.1|LINC00941	0.664950961831521	0.497072502176604	0.889527744352214	0.00598710181071529
AP002807.1|LINC01063	0.728172590860522	0.553059011020622	0.958731910184451	0.023805823211922
AP002807.1|NKILA	0.685194617882528	0.514907194516911	0.911798610263474	0.00950393789803511
AP002807.1|AP000695.2	0.705474217239051	0.538343146704176	0.924491886329405	0.0114356486025493
AC083964.1|AL133353.1	0.631721601741533	0.483429921389656	0.825501617607212	0.00076601855842431
AC083964.1|CHKB-DT	0.681307905335784	0.483074724869181	0.960887494163012	0.0287141289776299
AC083964.1|AL512598.1	0.745313844863104	0.565758166259624	0.981855429532962	0.0366027001082909
AC083964.1|C5orf66-AS1	1.35215315283121	1.03502674041858	1.76644532678642	0.0269371349227711
AC083964.1|LINC01748	0.749957036796106	0.572166931422888	0.982992071284702	0.0371402167639666
AC083964.1|AC004687.1	1.45600345776818	1.08443189436133	1.95489092496805	0.0124489145129495
AC083964.1|LINC02561	0.723399077115375	0.536120327327389	0.976098457934076	0.034156098674586
AC083964.1|AC022031.2	0.636907849815022	0.486685901791153	0.833497760389345	0.00101292513461943
AC083964.1|LINC00668	0.758317804710613	0.579691643867781	0.991985823884469	0.0435207659711523
AC083964.1|LNCAROD	0.727712383851437	0.556481431329716	0.951631597743238	0.020223793621672
AC083964.1|LINC01564	0.757886410424967	0.580170441416307	0.990039771251773	0.0420134097722972
AC083964.1|LINP1	0.613054665579508	0.441177490984208	0.851893015100028	0.00355834996542767
AC083964.1|AC098487.1	0.643655183330394	0.48908801958605	0.84707042175911	0.00166370977109432
AC083964.1|LINC00460	0.739917229542798	0.565670031312105	0.967838980800137	0.0279090203487786
AC083964.1|AC134312.5	0.679396962748452	0.518699417023113	0.889879991847482	0.0049966468583877
AC083964.1|LINC01063	0.657096025096287	0.495584427372548	0.871244458762543	0.00352715652168995
AC083964.1|AP000695.2	0.710108973952605	0.542589343912313	0.929348798581478	0.0126420957157122
AC083964.1|AC124283.2	0.756813092106996	0.579123583321289	0.989022158447984	0.0412694492325285
AC083964.1|AC124067.2	0.660151619701318	0.500730247496833	0.870329210533722	0.00323176827152781
AC005840.2|AL133353.1	0.732284630855016	0.557785011429229	0.961375385854207	0.0248583564551929
AC005840.2|AC008115.3	1.38266324611788	1.04910048838188	1.82228268248537	0.0214337394525832
AC005840.2|LINC00106	1.38981442129737	1.06321663049247	1.81673618550478	0.0160192704702539
AC005840.2|RUSC1-AS1	1.4277403719403	1.09267229745522	1.86555710656859	0.00906992261999136
AC005840.2|LINC00685	1.42238977776339	1.07100204890004	1.889065181494	0.0149419510154962
AC005840.2|AC015813.1	1.37618890994188	1.05244652401045	1.79951747916859	0.0196207746238845
AC005840.2|C5orf66-AS1	1.36939013547655	1.04660216741584	1.79173080423731	0.0219019118709405
AC005840.2|LINC01748	0.743966940158686	0.567833418505549	0.974734473194216	0.0319040696757707
AC005840.2|AC004687.1	1.58036311482981	1.18898728705545	2.10056709765149	0.00162007123764784
AC005840.2|LINC02454	0.743967803092293	0.568775387327756	0.973122438786237	0.0308627803880459
AC005840.2|AC022031.2	0.75570236244069	0.576786125120987	0.990117542232225	0.0421524579793411
AC005840.2|ATP1B3-AS1	1.33959017825262	1.02107987851522	1.75745490967888	0.0348104348428802
AC005840.2|MIR9-3HG	1.50933577469789	1.1303479112817	2.01539230359592	0.00526262274731604
AC005840.2|LINC01564	0.72184689929853	0.54993826813826	0.947493521028985	0.0188442721616682
AC005840.2|ZNF710-AS1	1.45091823121435	1.09180438260429	1.92815100141723	0.0103075447489286
AC005840.2|AL357033.4	1.40948415483874	1.04919413957675	1.89349664452273	0.0226786946741509
AC005840.2|AC084018.1	1.43715188635157	1.09975745423383	1.8780555080509	0.00789585240169173
AC005840.2|AC048341.2	1.45664720191089	1.11403528846657	1.90462644478295	0.00597261665591952
AC005840.2|AL031186.1	1.44892417993126	1.09433435662938	1.91840936590504	0.00961269426250642
AC005840.2|LINC00460	0.762986792815031	0.582390834867907	0.999584490614803	0.0496485281070322
AC005840.2|AC103691.1	1.38711151976556	1.05558145859388	1.82276635554905	0.0188684117956427
AC005840.2|AL354733.3	1.55759680851458	1.18547433954064	2.0465291714664	0.00146526781231352
AC005840.2|LINC00941	0.707525978674824	0.531934916832814	0.941079434078781	0.0174435903078763
AC005840.2|AC034213.1	0.684349518883362	0.506224255114315	0.925151766760229	0.013673769437841
AC005840.2|AC007991.2	1.43135008353454	1.05560157487124	1.94084881114755	0.0209853048543542
AC005840.2|HOXC13-AS	0.654808558093518	0.453515415681841	0.945445806087692	0.0238645190213994
AC005840.2|AC106820.3	1.44592663709754	1.08387457446234	1.92891676687343	0.0121522436050442
AC005840.2|AC004148.1	1.38924205143315	1.0627189355145	1.81609023136094	0.0161743748937494
AC005840.2|ASMTL-AS1	1.34575508831628	1.02730634982876	1.76291790470393	0.0311215374290169
AC005840.2|AC096992.2	1.3507652522817	1.03288501339613	1.76647617412171	0.0280694793419984
AC005840.2|AC124067.2	0.752868221129864	0.570324576585533	0.99383856431486	0.0451142769640554
AC005840.2|AC012236.1	1.39142837973879	1.03971975448254	1.86211036925627	0.0262853898444304
AC005840.2|AC116914.2	1.63227156104213	1.24366252402123	2.14230982885308	0.000412798521292474
AC008735.2|AL133353.1	0.73711775855379	0.559277630698678	0.971507816782502	0.0303755205778283
AC008735.2|AC060766.4	0.7464493039851	0.56999107560464	0.977535591813931	0.0335803813643369
AC008735.2|AL136018.1	0.71366021725067	0.545795091324911	0.933154060528334	0.0136774023609433
AC008735.2|LINC01176	0.592540104932457	0.420120336316096	0.835721924418337	0.00285614543609777
AC008735.2|C5orf66-AS1	1.488984530543	1.13922431687071	1.94612676306485	0.00356673836899661
AC008735.2|LINC01748	0.710199536134395	0.538257560507854	0.937066969667116	0.0155401232996887
AC008735.2|AC026740.1	0.684478049540363	0.522516958037524	0.896641138810531	0.00592444613476414
AC008735.2|LINC02321	0.703881325086311	0.527542015861621	0.939164853051669	0.0170078937703359
AC008735.2|ATP2A1-AS1	0.757722806624811	0.577693655740093	0.993855213701172	0.0450168205175319
AC008735.2|AC004241.3	0.748414353417731	0.571276325016123	0.980478307736405	0.0354630149578485
AC008735.2|AC022031.2	0.693929392668156	0.528737981907001	0.910730869516941	0.00843699665202431
AC008735.2|KTN1-AS1	0.720601794096862	0.549763104048587	0.944528546626013	0.0176289673624174
AC008735.2|DLEU2	0.72102434418357	0.551904368675414	0.941967729215595	0.0164699200221417
AC008735.2|AP003352.1	0.745391016726524	0.567470727528059	0.979095027926579	0.0347040343441936
AC008735.2|DLGAP1-AS2	0.756118072393489	0.573993283950804	0.996030015307715	0.0467834630099621
AC008735.2|MIR9-3HG	1.71296702194066	1.24249904734176	2.36157607085002	0.00101887090682087
AC008735.2|LINC02100	0.756138178773092	0.57495415906348	0.994418313852326	0.0454989509609689
AC008735.2|LNCAROD	0.74076511416698	0.565060853418238	0.971104175855316	0.0298388525016067
AC008735.2|LINP1	0.739415677450129	0.558371889490526	0.979160223409331	0.0351225320220377
AC008735.2|AC098487.1	0.694086642118128	0.522523709971881	0.921979725652533	0.0117116847745377
AC008735.2|GASAL1	0.732041094765057	0.558480657469535	0.959539345288884	0.0238773584006543
AC008735.2|AL360181.2	0.686851511712889	0.521573953970958	0.904502603227286	0.00748135770829715
AC008735.2|LINC01589	0.660384296962112	0.499828171045479	0.872514685920858	0.00350570624267742
AC008735.2|MYOSLID	0.578185188146663	0.421162347371249	0.793751183786408	0.000702322015062315
AC008735.2|AL132712.1	0.658043170042218	0.489167264466865	0.885220343007115	0.00567994165032444
AC008735.2|AL121832.2	0.678984071492647	0.502239194063185	0.917927901267562	0.0118485717954305
AC008735.2|NKILA	0.728245882799079	0.557557165884127	0.951188682101931	0.0199540123659478
AC008735.2|AC005392.2	0.745619571674043	0.565510467342864	0.983091521321596	0.0374476361925394
AC008735.2|MSC-AS1	0.686084774479493	0.521790382651976	0.902109991717751	0.00698442156693972
AC008735.2|ZNF687-AS1	0.704523884728072	0.537271413919594	0.923842012235954	0.011314640210293
AC008735.2|AP000695.2	0.616755717532574	0.471565515176369	0.806648499237379	0.000417254493203651
AC008735.2|AC104031.1	0.753890901100694	0.576993382337697	0.985022546462721	0.0383992048459577
AC008735.2|LINC00944	0.717778403811748	0.539989743711456	0.954103004693068	0.0224000192049562
AC008735.2|AC002116.2	0.721055704435325	0.545063633002349	0.953872717640075	0.0219776987291857
AC008735.2|AC138696.2	0.726741257179577	0.552697313703826	0.955591499708237	0.0223023286569137
AC008735.2|AC124067.2	0.751163167797306	0.574640555915037	0.981911385904181	0.0363024746268619
AC002401.4|AL645608.7	1.38279433989539	1.05104032014281	1.8192643515207	0.0205785779171158
AC002401.4|LINC00106	1.39656992748961	1.05290064877046	1.85241367706055	0.0204686839442887
AC002401.4|LINC00685	1.35623494808047	1.01609657118332	1.81023466327886	0.038606582202148
AC002401.4|AC004687.1	1.51350427205191	1.12620153644053	2.03400111560791	0.00599493451568866
AC002401.4|U62317.4	1.32245272099005	1.00496549576997	1.74024004467344	0.0460073353031323
AC002401.4|LBX2-AS1	1.33646670128524	1.011053941301	1.76661518310871	0.0416318613512505
AC002401.4|AL049840.2	1.32020015014733	1.00864609191817	1.72798809256721	0.0431093535177239
AC002401.4|ATP1B3-AS1	1.34215459498327	1.02291484355277	1.76102533675059	0.0337163620618344
AC002401.4|MIR9-3HG	1.59417404559681	1.19179788547239	2.13240090340248	0.001676888773282
AC002401.4|AL365203.2	1.47200740124944	1.1101462977966	1.95182003816414	0.00723439088009057
AC002401.4|AC091563.1	1.40815827063424	1.07191068008803	1.84988334568395	0.0139398144249002
AC002401.4|ZNF710-AS1	1.42653716088925	1.09004587026211	1.86690150104292	0.00965068292870645
AC002401.4|PICSAR	1.31636712954604	1.00095935898926	1.73116161429275	0.0492033641797751
AC002401.4|AC019171.1	1.67954338049747	1.13715006378992	2.48064530513363	0.00916388488122782
AC002401.4|AC084018.1	1.33124091995531	1.01323282646581	1.74905741372886	0.0399412494596414
AC002401.4|AL021707.6	1.33780484286829	1.02035001301843	1.75402731882899	0.0352280861741435
AC002401.4|AC018653.3	1.32256106149388	1.01077172830751	1.7305269947634	0.0415429191811095
AC002401.4|MIR155HG	1.37054292834764	1.02363602065216	1.83501545524648	0.0342725220100853
AC002401.4|AL928654.2	1.35870538716729	1.03763364521653	1.77912535664955	0.0258442228463282
AC002401.4|SNHG12	1.34912903965707	1.00663472443211	1.80815257160222	0.0450462589031283
AC002401.4|AL354733.3	1.35367510108811	1.01930970442325	1.79772278371737	0.0364299188712509
AC002401.4|AC005083.1	1.36515226709959	1.03648668436965	1.79803632836879	0.0267614372047784
AC002401.4|SNHG28	1.32434849765065	1.00005688013353	1.7537991868976	0.0499536222591141
AC002401.4|LINC02188	1.36262127302686	1.0005962014366	1.85563040419256	0.0495594631429853
AC002401.4|AL138724.2	1.35802871987861	1.03694283813825	1.77853777101767	0.0261794944793666
AC002401.4|LINC02446	1.44016998399463	1.08787272606219	1.90655536544863	0.0108220236855863
AC002401.4|LINC01269	1.40276348594775	1.06742526899616	1.84345026735111	0.0151790330748304
AC002401.4|ASMTL-AS1	1.34593980257646	1.02547838873673	1.76654522616629	0.0322498899375899
AC002401.4|AC012236.1	1.55092282612108	1.13827814055624	2.11315804712544	0.00542596444695392
AC002401.4|ITGB2-AS1	1.34356577968441	1.00383281476656	1.79827654344888	0.0470682729135004
AL133353.1|AC008115.3	1.88293718075413	1.42427478373958	2.4893036562491	8.87474614860206e-06
AL133353.1|AL645608.7	1.43583664459945	1.09712781794582	1.87911274899095	0.00840816405369642
AL133353.1|LINC00106	1.43603361565759	1.09781837198274	1.87844601432034	0.00826485863189338
AL133353.1|RUSC1-AS1	1.74037168487459	1.32920521012169	2.27872534537834	5.5902115380138e-05
AL133353.1|AL512791.1	1.43953688483999	1.10093118807441	1.88228516483336	0.00775047024382401
AL133353.1|HM13-IT1	1.4194174410868	1.08645813782189	1.85441647673653	0.0102305113923363
AL133353.1|LINC00685	1.58312839801721	1.1961209496792	2.09535292002096	0.00131768329745989
AL133353.1|AC015813.1	1.63497460532674	1.2453919772239	2.14642619267712	0.000399763207290696
AL133353.1|AC107959.3	1.40353383157496	1.07388483746888	1.83437473707006	0.0130705977363905
AL133353.1|C5orf66-AS1	1.61295724261725	1.23363968635598	2.10890675396181	0.000474143202950606
AL133353.1|AC093159.1	1.95564967597467	1.38437463115089	2.76266667207005	0.000141698943255002
AL133353.1|AC004687.1	1.82546541902508	1.36909300796998	2.43396465883453	4.12776424245186e-05
AL133353.1|AC034206.1	1.38408892278369	1.05082103713882	1.82305271636796	0.0207410081950674
AL133353.1|TBILA	1.42092907101727	1.08366476152888	1.86315869680348	0.0110487538621748
AL133353.1|AL390719.2	1.51090558051477	1.13690279762884	2.00794270010755	0.00445228517729529
AL133353.1|AC084117.1	1.36891616874768	1.04349045966583	1.79583000467387	0.0233690997919356
AL133353.1|AC124798.1	1.35897020727519	1.03273109789604	1.78826804772705	0.0285309256855691
AL133353.1|AC120053.1	1.3985914820318	1.03977196694865	1.88123761342809	0.0265679571101199
AL133353.1|HCG22	1.74181008037075	1.13809588752789	2.66577042350205	0.0105968771112751
AL133353.1|LINC01004	1.39165726004208	1.06128257617249	1.82487677920102	0.0168436504168476
AL133353.1|U62317.4	1.45240649745304	1.11146654014282	1.89792904928362	0.0062539553872483
AL133353.1|AC108047.1	1.43962864253212	1.10201646261345	1.88067120475118	0.00753106418216274
AL133353.1|AC091729.1	1.56748936712563	1.15466116897894	2.12791681409415	0.00395080673872477
AL133353.1|AP003352.1	1.37984529465642	1.02344196671477	1.86036248180949	0.0346902385990879
AL133353.1|AC006206.2	1.31723210864196	1.00761606259226	1.72198567733578	0.0438561810265194
AL133353.1|DNM3OS	1.47943783892829	1.08542565342933	2.01647741817934	0.0131843950251735
AL133353.1|AC104825.1	1.40317952414855	1.07307544312488	1.83483164171209	0.0133104064533968
AL133353.1|AL049840.2	1.37966115093244	1.05080298784487	1.81143840797038	0.0205216784704588
AL133353.1|ATP1B3-AS1	1.78317905449537	1.36473462663822	2.32992369236185	2.24629455915046e-05
AL133353.1|MIR9-3HG	1.9824698723956	1.46173029294742	2.68872227244564	1.07420541284032e-05
AL133353.1|AL391244.2	1.3999606097846	1.04777102733317	1.87053245205383	0.0228705457407019
AL133353.1|AC091563.1	1.38594336674601	1.05949346991502	1.81297862645754	0.0172339698703267
AL133353.1|LINC01932	1.67176665806454	1.27121160742296	2.19853543084146	0.000235927835395629
AL133353.1|AL133243.2	1.40066377480287	1.0720025461902	1.83008801333288	0.013528189949985
AL133353.1|FOXD3-AS1	1.50987083325965	1.14220996905432	1.99587641054791	0.00380562569944049
AL133353.1|AC021028.1	1.40508876709148	1.0719821133745	1.84170465045524	0.0137611286320831
AL133353.1|ZNF710-AS1	1.63166446947707	1.24056724885195	2.14605773561866	0.000462159981339737
AL133353.1|AL357033.4	1.38759165187246	1.03182723576301	1.86602032356932	0.030215271625628
AL133353.1|AC084018.1	1.64128075320529	1.25515290933009	2.14619469135427	0.000293914679355089
AL133353.1|AC048341.2	1.42898507484389	1.09346917876101	1.86744938384121	0.00893840317791975
AL133353.1|MIR924HG	1.38025981251045	1.03839548662467	1.8346739508894	0.0264569408948876
AL133353.1|AL031186.1	1.33668906768538	1.01321824547009	1.76342823637235	0.0400863650179301
AL133353.1|AL139288.1	1.42386929058339	1.07146407978864	1.89218079720076	0.0148612707809561
AL133353.1|AL022328.2	1.70158650869486	1.2971427554323	2.23213415365944	0.000123634540173649
AL133353.1|AC055822.1	1.41854785289646	1.08066069449185	1.86208124456989	0.0117753092666691
AL133353.1|AL355488.1	1.59377635601129	1.20257213914969	2.1122417444135	0.00118011039194761
AL133353.1|AL021707.8	1.32018041175485	1.00919714550023	1.72699291446896	0.0426864347837876
AL133353.1|AC018653.3	1.43902704964377	1.09398191897982	1.89290043434862	0.00926400233853605
AL133353.1|AC103691.1	1.5498731589603	1.17722304448495	2.0404857177397	0.00179167488662279
AL133353.1|MIR155HG	1.82255085249154	1.3729997396995	2.41929514906145	3.2738139452855e-05
AL133353.1|AL928654.2	1.37353540077051	1.04419244763175	1.80675458958609	0.0232603679413351
AL133353.1|AC010542.6	1.39597065900636	1.06682144370622	1.82667314413609	0.0150397650148207
AL133353.1|AL354733.3	1.69748116786076	1.29201838100105	2.23018678187023	0.00014483595435226
AL133353.1|Z82243.1	1.55212812448233	1.18542918365256	2.03226118272717	0.00138881123729201
AL133353.1|AC009902.2	1.30687715808742	1.00056419994521	1.70696483686322	0.0495181195742623
AL133353.1|AC005083.1	1.44540358148461	1.1054916177295	1.88983026181548	0.00707811816836235
AL133353.1|HS1BP3-IT1	1.41998779672232	1.06471440096804	1.8938086504766	0.0169959290649654
AL133353.1|BX470102.1	1.4738950953197	1.11928893584025	1.94084537284974	0.0057357085781847
AL133353.1|C1RL-AS1	1.5421676519674	1.17934390207605	2.01661369731769	0.00154914961866881
AL133353.1|AC005392.2	1.33198922601428	1.00582100704328	1.7639274640262	0.0454499248364507
AL133353.1|AC106820.3	1.82686877420788	1.35124288202528	2.4699108965322	8.99076143055e-05
AL133353.1|ZNF687-AS1	1.45826140914543	1.11575308504898	1.90591123242063	0.00574769294623151
AL133353.1|AC124283.2	1.60607734091506	1.22876624276019	2.09924746891359	0.000524746584386879
AL133353.1|LINC00944	1.37084377157669	1.0418580173549	1.80371280420879	0.0242696105752079
AL133353.1|PLBD1-AS1	1.44894536559316	1.10638883008884	1.89756314902901	0.00704744328050005
AL133353.1|AC138696.2	1.5435076558207	1.14338783168748	2.08364635126561	0.00457962154903541
AL133353.1|AC004148.1	1.83403124385273	1.39549309037442	2.41038141043427	1.3606492930878e-05
AL133353.1|AC027796.4	1.62492812467377	1.24282449550698	2.12450866546423	0.000386226490834108
AL133353.1|ASMTL-AS1	1.67756862407877	1.28368604596694	2.19230901304508	0.000151243814674651
AL133353.1|AC096992.2	1.64915309682021	1.25903906618262	2.16014420028901	0.00028054370828712
AL133353.1|AC012236.1	1.60174545658372	1.18988528259688	2.1561645859568	0.00189401872312201
AL133353.1|AC116914.2	1.88812304761742	1.43470163433409	2.48484322985996	5.73161279294131e-06
AL133353.1|ITGB2-AS1	1.89823836980913	1.41384106676396	2.548595449178	2.00954262858087e-05
AL133353.1|CCDC18-AS1	1.52864591479847	1.16209735202465	2.01081116720459	0.00241377892277001
AC008115.3|C5orf66-AS1	1.37474598942561	1.04241351913746	1.81302957103396	0.0241857754569689
AC008115.3|LINC01748	0.684655429953949	0.52108297739211	0.899574689834272	0.00653292569822452
AC008115.3|AC093484.4	0.715800771937051	0.531955169349765	0.963184070063598	0.0272696373159032
AC008115.3|AL121899.1	0.605440843174563	0.459868384053198	0.797094619449905	0.000348660316228428
AC008115.3|AC026740.1	0.645723235320225	0.45785729543879	0.910673480113109	0.0126533413493307
AC008115.3|LINC02321	0.732063706087668	0.560207146456	0.956641258793551	0.0223321134020882
AC008115.3|TBILA	0.679544721494183	0.516872208447537	0.893414312016503	0.00565301880756905
AC008115.3|LINC02561	0.660109738640362	0.495609089569648	0.879210805891833	0.00450777154666392
AC008115.3|LINC02454	0.66059620267297	0.501027344386315	0.870985082701341	0.00329101175525565
AC008115.3|AC084117.1	0.714770093731239	0.543852149046651	0.939402901667562	0.0160276307355404
AC008115.3|AC112484.1	0.705423206061622	0.535307291395255	0.929600451272068	0.0131956820413289
AC008115.3|MIR1915HG	0.677518213120621	0.506267090384336	0.906697152212052	0.00882345471006463
AC008115.3|AC004241.3	0.615429172835764	0.452036636973487	0.837881348098623	0.00204577673065561
AC008115.3|AC022031.2	0.545151609597993	0.406315137605582	0.73142802209789	5.22270199490935e-05
AC008115.3|DLEU2	0.598965314956097	0.42908784331281	0.836097908881834	0.00259650391231178
AC008115.3|AC128709.2	0.746730462579469	0.569262965008004	0.979523380264703	0.0349104494726742
AC008115.3|DLGAP1-AS2	0.660265967795053	0.499691105412525	0.872441281236003	0.00350273337378797
AC008115.3|MIR9-3HG	1.50258265759761	1.13655565536846	1.98648841545835	0.00425534150032674
AC008115.3|AL133243.2	0.660456163701151	0.494749511208986	0.881663011864171	0.00488580484667805
AC008115.3|MUC12-AS1	0.734182053334069	0.553762538927861	0.973383444249284	0.0317576667862563
AC008115.3|LINC02100	0.740224910723196	0.563546500070437	0.972294066925584	0.0306258089296252
AC008115.3|LNCAROD	0.664813901696772	0.508592148526588	0.869021523768528	0.0028155227187662
AC008115.3|AC021028.1	0.759363370310321	0.578988002496016	0.995932084401036	0.0466545397733182
AC008115.3|LINC01564	0.725924781951888	0.551666862058636	0.955226469622322	0.0221941918446365
AC008115.3|LINP1	0.56058856453799	0.395447160420583	0.794694133993853	0.0011515894754954
AC008115.3|AC098487.1	0.676750386467733	0.516820112200703	0.886171174016479	0.00453302682118187
AC008115.3|AL031186.1	0.707283043525299	0.540191208124681	0.926059691706326	0.011782118540129
AC008115.3|AC114489.2	0.736244179909983	0.556703295305267	0.97368831300718	0.0317994117828642
AC008115.3|GASAL1	0.71729006876473	0.524367311524732	0.981192060299213	0.037640414231369
AC008115.3|AL139288.1	0.725642368625	0.555173648181088	0.948454323919832	0.0189090555729009
AC008115.3|AL021707.8	0.700518399632547	0.529423745246478	0.926905966401795	0.0127306492489696
AC008115.3|MIR503HG	0.728254071898403	0.555560226401776	0.954629161759067	0.0216653590990332
AC008115.3|AC009118.2	0.723317958176798	0.553251564505921	0.945661796886708	0.0178601384373681
AC008115.3|LINC00460	0.695458216408378	0.527350054313001	0.917155742782671	0.0100965780141609
AC008115.3|AC112484.3	0.696778086802977	0.528845104504697	0.918037622194731	0.0102360886105018
AC008115.3|LINC01589	0.751659637849089	0.574716928985835	0.983079117172393	0.037107297095386
AC008115.3|AC134312.5	0.754544228377787	0.570146643755459	0.998579924680612	0.0488494228117292
AC008115.3|AC010542.6	0.69924367914472	0.514741314748168	0.949878528913215	0.0220815437871791
AC008115.3|KDM4A-AS1	0.589816961397317	0.450088365038434	0.772923885562464	0.00012961763793813
AC008115.3|LINC02693	0.721441861242838	0.53772655008447	0.967923862178219	0.0294523462314756
AC008115.3|LINC02544	0.694778790151596	0.531607331725813	0.908034066568305	0.00766857634032422
AC008115.3|LINC00941	0.620710698806824	0.458458491488215	0.840385288453449	0.00203672145865585
AC008115.3|AC027031.2	0.679803085547667	0.483563724454404	0.955680113601457	0.026363880759818
AC008115.3|AP000251.1	0.759563990663833	0.580617902666257	0.993661155234467	0.044818216484847
AC008115.3|BX470102.1	0.710561295900852	0.511270380578312	0.987534921661596	0.0418857197001868
AC008115.3|LINC01063	0.597466496106054	0.457044131120153	0.781032267265678	0.000164616500503672
AC008115.3|HOXC13-AS	0.653039215971548	0.450181388921382	0.947307525569897	0.0247567071772267
AC008115.3|AL031673.1	0.75466156456819	0.576462744767194	0.987946024623861	0.0405397643849468
AC008115.3|NKILA	0.593128730986011	0.436052844023312	0.806786829493235	0.000875510400707514
AC008115.3|MSC-AS1	0.59783063259181	0.428193514028366	0.834672767232638	0.00251707161724338
AC008115.3|AP000695.2	0.655197033636286	0.493872049012008	0.869219373205206	0.00336967869009525
AC008115.3|AC104031.1	0.689146589027265	0.518534967413955	0.915893914611886	0.0103079966551013
AC008115.3|TRPM2-AS	0.746375711725394	0.571068997938666	0.975498066020771	0.032227608980243
AC008115.3|LINC02870	0.737403482212905	0.563271929810626	0.965366578381659	0.0266624110842449
AC008115.3|HOXC-AS1	0.677727927654993	0.518388872508731	0.886043602172027	0.00444495451847095
AL645608.7|C5orf66-AS1	1.38938149137412	1.06163258918068	1.81831355616423	0.01659097926033
AL645608.7|LINC01748	0.724368192874374	0.552897497944659	0.949017278607049	0.0193021985951285
AL645608.7|LINC02561	0.677238988861582	0.507376522448628	0.903969000813782	0.00816408143962284
AL645608.7|LINC02454	0.745338103691961	0.570212048539043	0.974249650175694	0.0314862701051382
AL645608.7|MIR1915HG	0.692752370949868	0.527096724777815	0.910470175391349	0.00847254788320047
AL645608.7|AC022031.2	0.648390471338913	0.494286380647134	0.850539727136896	0.00175322187665008
AL645608.7|ATP1B3-AS1	1.31407710042301	1.00520951434239	1.71784946443311	0.0457196382838229
AL645608.7|MIR9-3HG	1.56056002920208	1.16884079994645	2.08355800452446	0.00254529338116896
AL645608.7|LNCAROD	0.660690792119537	0.505513117175858	0.86350345413428	0.00241015193666459
AL645608.7|LINP1	0.651623321899291	0.479347195744172	0.885815036393127	0.00625831687494044
AL645608.7|AC098487.1	0.732323755500221	0.56013826343408	0.957438757320425	0.0227266526519165
AL645608.7|AC114489.2	0.7588454952483	0.580315130728809	0.992299623370911	0.0437530193390714
AL645608.7|LINC00460	0.688007502542006	0.524213115100903	0.902980696053313	0.00702605256505435
AL645608.7|LINC00942	0.687899933444455	0.505685863226353	0.935771301601663	0.017182707186809
AL645608.7|LINC00941	0.691088742256925	0.520640793322294	0.917338126016962	0.0105559175721634
AL645608.7|AC034213.1	0.72344146825182	0.530203867403741	0.987106262632773	0.0411699709590522
AL645608.7|AL132712.1	0.681451521269056	0.478083986198263	0.971327610306806	0.0339358501381405
AL645608.7|AP000695.2	0.647102349034623	0.492859162386636	0.849616852202566	0.00172987249508395
AL645608.7|AC002116.2	0.726854365256784	0.553550754438775	0.954415225806138	0.0216931139596215
AL645608.7|AC131235.3	0.756389218318551	0.578174313778094	0.989536608518609	0.0416807000841134
LINC00106|AL512598.1	0.674483284977831	0.5149876792295	0.883375894342029	0.00422597228589745
LINC00106|AC060766.4	0.726033752711372	0.545177712444153	0.966886573027607	0.0284993856304142
LINC00106|LINC01748	0.666535033308953	0.509419589957918	0.872108099857071	0.00309969383003704
LINC00106|AC026740.1	0.734405963852063	0.544321705032714	0.990870132046383	0.0433853544794067
LINC00106|LINC02321	0.722382075267066	0.552401774487014	0.944667245415269	0.0175098488631341
LINC00106|AC034206.1	0.759773033136964	0.581617818132355	0.992498929513159	0.0438845441960293
LINC00106|LINC01410	0.739207050415683	0.564748577321488	0.967558105194119	0.0278010600102922
LINC00106|TBILA	0.747842610336495	0.572408870386011	0.9770438558329	0.0331529543088908
LINC00106|LINC02561	0.624512694589164	0.469762744804355	0.830240605532587	0.00119310903196209
LINC00106|ATP2A1-AS1	0.700648526667186	0.512572891504236	0.957733750765166	0.0256968158452574
LINC00106|AC004241.3	0.691729333612745	0.522775056775728	0.915287492734385	0.00989503751514692
LINC00106|AC022031.2	0.698979760823193	0.53304540522426	0.916568647346091	0.00959765159844396
LINC00106|KTN1-AS1	0.732301078354974	0.544262397125785	0.985305749932087	0.0396157911103889
LINC00106|AC006206.2	0.738438493870711	0.560899783704189	0.972172614560362	0.0306869409178001
LINC00106|AC128709.2	0.746171136794537	0.567210689337825	0.98159533282992	0.0363729649810418
LINC00106|DLGAP1-AS2	0.67022048918963	0.510795678969331	0.87940349267629	0.00388659197754708
LINC00106|MIR1-1HG	0.616788062876478	0.451347698513185	0.84287017693922	0.00242276673176977
LINC00106|LINC00668	0.748539874594473	0.571838965260991	0.97984218966642	0.0350146103632433
LINC00106|LINC02820	0.728959512368252	0.557655820226961	0.95288518723949	0.0207186194839815
LINC00106|MUC12-AS1	0.761839744584808	0.580533457278528	0.999769762021798	0.0498062174501072
LINC00106|LNCAROD	0.705400077316423	0.540117585359706	0.921261004206394	0.010406029305589
LINC00106|FOXD3-AS1	0.713069218733053	0.544978326785175	0.933005379689164	0.013681101135833
LINC00106|LINC01564	0.708453494221421	0.541558849559762	0.926780817786553	0.0119118767362892
LINC00106|AC098487.1	0.718365336764806	0.549690496864323	0.938798760409691	0.0154149800457987
LINC00106|MIR924HG	0.69862253079443	0.534092330013483	0.913837202120639	0.0088554863629305
LINC00106|AL031186.1	0.67101345493675	0.512609572946764	0.878366461472451	0.00368491796339909
LINC00106|AC114489.2	0.746743725118634	0.570096298939777	0.978126313117777	0.0339588741180888
LINC00106|AL139288.1	0.750678147356098	0.57366354263797	0.982313915795778	0.036616734208541
LINC00106|AC009118.2	0.703143892487179	0.53704853806801	0.920608284905918	0.0104185917103238
LINC00106|LINC00460	0.672211640732103	0.512327585830935	0.881991332172496	0.00415543799630887
LINC00106|AC112484.3	0.641244092129873	0.484262206149886	0.849114344397537	0.00192427524438638
LINC00106|LINC01589	0.693433430266216	0.530750924197084	0.905980376648796	0.00727941641402953
LINC00106|KIAA1671-AS1	0.760245030566473	0.579261224463749	0.997775238686269	0.0481525604482527
LINC00106|LINC00942	0.694465065720492	0.514029825418957	0.938236856417983	0.0175354723890944
LINC00106|LINC02693	0.729150073007825	0.556158416948895	0.955950342141763	0.0222551512859253
LINC00106|LINC02544	0.747689048395854	0.571665948593868	0.977911863503802	0.0337497666190646
LINC00106|LINC00941	0.686142427585997	0.514783143607092	0.914543214517018	0.0101905861262747
LINC00106|MYOSLID	0.612984951289359	0.424744378219752	0.884651027241647	0.0089287767583233
LINC00106|AC034213.1	0.704592944530326	0.52200304492561	0.951050424528969	0.0221426294554704
LINC00106|AC005083.1	0.763831017495921	0.583646465829333	0.999642518968768	0.0496963220853408
LINC00106|AP000251.1	0.74476125190982	0.569234494621061	0.9744127026517	0.0316357268718411
LINC00106|BX470102.1	0.740910600742445	0.553711507380747	0.99139806736048	0.0435804549236166
LINC00106|C1RL-AS1	0.754374271202735	0.57568651109344	0.988525056756608	0.040988846581572
LINC00106|LINC01063	0.561003642996545	0.427849257903538	0.73559806787453	2.90018690093337e-05
LINC00106|HOXC13-AS	0.552706701609388	0.375437992131699	0.813675505426124	0.00265623815668115
LINC00106|NKILA	0.694814983967687	0.524302043882097	0.920781956849629	0.0112627021973816
LINC00106|ZNF687-AS1	0.740776872019045	0.564951220001081	0.971323460664925	0.0299746421272872
LINC00106|AP000695.2	0.713055403051552	0.544598107476407	0.933620592581728	0.0139145161160301
LINC00106|AC104031.1	0.717766539315511	0.546266650764512	0.943108652596579	0.0172925030444563
LINC00106|AC002116.2	0.691853720025645	0.526611746354647	0.908945866146648	0.00815464931476534
LINC00106|AC138696.2	0.679445699611933	0.492290296756243	0.937752504493773	0.0187276986267368
LINC00106|AC131235.3	0.702432709506513	0.53735889222173	0.918216332746692	0.00975987497154715
LINC00106|AC124067.2	0.757197889446367	0.575277182032593	0.996647636459791	0.0472651274209163
LINC00106|HOXC-AS1	0.722298702375582	0.550929702262878	0.946972750444505	0.0185594842519859
CHKB-DT|AL512791.1	1.41939860947185	1.00324863851862	2.00816859870897	0.0478966659539235
CHKB-DT|C5orf66-AS1	1.50081282032358	1.13860337559943	1.97824735980762	0.00396352818433972
CHKB-DT|AL390719.2	1.48184665444151	1.1290834857045	1.94482474952625	0.00458021729916075
CHKB-DT|AL049840.2	1.40577060231301	1.03254775574526	1.91389790480066	0.0305092322520358
CHKB-DT|ATP1B3-AS1	1.71352950392981	1.23664372623553	2.37431630351289	0.00121069268083655
CHKB-DT|MIR9-3HG	2.09066076331986	1.40404910836513	3.11304099069198	0.000282706688916033
CHKB-DT|ZNF710-AS1	1.40170730019973	1.05005924133889	1.87111667426305	0.0219394688592651
CHKB-DT|AL357033.4	1.52191363654222	1.16125765488277	1.99457984828266	0.00233949194539989
CHKB-DT|AC084018.1	1.49402893272982	1.07836185151915	2.06991971079957	0.015800412973535
CHKB-DT|AC091057.1	1.49521060103802	1.05147040051411	2.12621747636773	0.0251323742488119
CHKB-DT|AL022328.2	1.49659129664566	1.1084197140016	2.0207016177198	0.00849108894055837
CHKB-DT|AL021707.6	1.35761120962963	1.03832431018005	1.77507949919079	0.0254250831987416
CHKB-DT|LINC00460	0.597663336193652	0.454477401968809	0.785960890206465	0.000230010950396403
CHKB-DT|AC018653.3	1.40825636215187	1.05189590948158	1.88534432320269	0.0214570647141668
CHKB-DT|MYOSLID	0.732411313950696	0.548094583391782	0.978711246302436	0.0352521087886587
CHKB-DT|AC005083.1	1.38957187493798	1.00229199770706	1.92649447469999	0.0484160568405803
CHKB-DT|AL138724.2	1.32594679730522	1.00717395843375	1.7456119616298	0.0443344069089329
CHKB-DT|AC138696.2	1.33363631075729	1.00930856801792	1.76218241450492	0.0428532941976572
CHKB-DT|AC027796.4	1.59938143671519	1.12201594339987	2.27984370022227	0.00941795279026031
CHKB-DT|ASMTL-AS1	1.36499553942469	1.00483237578319	1.8542523783602	0.0465019954896126
CHKB-DT|AC012073.1	1.35623052208123	1.03691863482008	1.77387228588469	0.0261049907721888
AL512598.1|LINC00685	1.3922211756198	1.06261777570817	1.82406114988282	0.0163690617047641
AL512598.1|C5orf66-AS1	1.81579897307696	1.38057166434802	2.38823235024488	1.98470820349232e-05
AL512598.1|AC093159.1	1.52774293655652	1.13212573367103	2.06160712611851	0.00557912699393416
AL512598.1|AC004687.1	1.45313407794082	1.104661430035	1.91153469385278	0.00755122403584201
AL512598.1|LINC02561	0.750139635401948	0.570793149563046	0.985837817135215	0.0391811775098898
AL512598.1|AL390719.2	1.58887308636926	1.1872399980644	2.12637519684678	0.00184328605041749
AL512598.1|U62317.4	1.32064446904906	1.00673959674505	1.73242596126031	0.0445932216744467
AL512598.1|AC104825.1	1.4453378726948	1.10050753808783	1.89821649915787	0.0080820683389786
AL512598.1|MIR9-3HG	1.45337432155674	1.10689463558504	1.90830893081716	0.0071263080541
AL512598.1|LNCAROD	0.734791461353377	0.561213632807542	0.962055196301666	0.0250060933424722
AL512598.1|AC055822.1	1.44409864826755	1.08410544286531	1.923632908268	0.0120058773515257
AL512598.1|LINC00941	0.677754309409244	0.498728845261539	0.921043385172382	0.0129358005321046
AL512598.1|AC034213.1	0.739561179662229	0.560414589911578	0.975975194631684	0.0330236727499157
AL512598.1|AC004148.1	1.33523134567009	1.01896806598093	1.74965517171891	0.0360637924190482
AL512598.1|AC096992.2	1.32021611753336	1.00449995157199	1.73516245000031	0.0463532618372327
AC060766.4|LINC00685	1.44772745178434	1.03986712836519	2.01556017829417	0.0284145361531042
AC060766.4|AC015813.1	1.46104063315303	1.07799151595496	1.9802008644133	0.014522555478593
AC060766.4|AC004687.1	1.90619639020421	1.34652725986014	2.69848579107486	0.000275093427333403
AC060766.4|AL390719.2	1.41266162876335	1.07364996675098	1.85871833388989	0.0136047514176854
AC060766.4|LINC02454	0.709817574763931	0.54218693396505	0.9292754175375	0.0126450250602067
AC060766.4|LINC01004	1.42088517926577	1.07712545076426	1.87435427435555	0.0129301264002028
AC060766.4|U62317.4	1.35218745199307	1.02261236037611	1.78798044711197	0.0342733129741699
AC060766.4|AC022031.2	0.704606392719923	0.538776803313417	0.92147651051149	0.0105494980045009
AC060766.4|ATP1B3-AS1	1.3226515277935	1.00697273607266	1.73729337578437	0.0444410601533746
AC060766.4|MIR9-3HG	1.79824513654796	1.30326109305923	2.48122620121173	0.000353620746694337
AC060766.4|LINC00668	0.757563574806963	0.575991816346886	0.9963727844506	0.0470382259393745
AC060766.4|LINC01679	1.38465822303316	1.04305670299654	1.83813438819319	0.0243467799721261
AC060766.4|AL035461.3	1.34249146291556	1.00972313612763	1.7849282278636	0.0427092263982764
AC060766.4|ZNF710-AS1	1.45643029009711	1.11294019969557	1.90593276304744	0.00615016787644811
AC060766.4|LINP1	0.625386448269545	0.457425077571222	0.855021355094594	0.00326610193168474
AC060766.4|AL357033.4	1.56697526774242	1.19495791391704	2.05481001558262	0.00116239354207884
AC060766.4|AC098487.1	0.73682063068663	0.555923401677822	0.976581738000079	0.033600839577807
AC060766.4|AL021707.6	1.4822777412346	1.10199519067512	1.99379028216401	0.00926637470386124
AC060766.4|LINC00460	0.695416216645359	0.531599798337264	0.909713878534113	0.00803989671929163
AC060766.4|AC018653.3	1.33020068188471	1.0158539076669	1.74181921310949	0.0380499688899195
AC060766.4|AL360181.2	1.32066888491934	1.00709324423699	1.73188164410292	0.0443180190897791
AC060766.4|AC010542.6	1.41272072435548	1.07531668817727	1.85599262707107	0.0130837623414184
AC060766.4|C1RL-AS1	1.32964759738716	1.00142470106695	1.76544749830296	0.0488605035091721
AC060766.4|AC007991.2	1.43185286586776	1.03008971856242	1.99031462264758	0.03264672682714
AC060766.4|LINC02446	1.3880833379152	1.04315893934671	1.84705827685709	0.0244576688860963
AC060766.4|AC004148.1	1.37356173534659	1.02513169449754	1.84041899293055	0.0334837397267996
AC060766.4|ASMTL-AS1	1.38174987886558	1.05312692197371	1.81291797589493	0.0196204529378329
AC060766.4|AC096992.2	1.47689984187136	1.09523721839999	1.9915622901367	0.0105780935046616
AC060766.4|AC012236.1	2.03822036708524	1.41864310930055	2.92839138862019	0.00011745813329013
AC060766.4|AL121820.2	1.68520537320583	1.11008105353785	2.5582971088741	0.0142744779617724
AC060766.4|AC116914.2	1.37120844375315	1.01683722190473	1.84907923875756	0.03850707761322
AC060766.4|ITGB2-AS1	1.80248373243015	1.22465775320793	2.65294332001317	0.00281121356373046
AL136018.1|C5orf66-AS1	1.47521101921026	1.12810012188502	1.92912624418739	0.00450291408411064
AL136018.1|AL390719.2	1.40926158307699	1.07753140310528	1.84311863562701	0.0122358772320586
AL136018.1|LBX2-AS1	1.35224625028218	1.00512389568178	1.81924828298097	0.0461815288189669
AL136018.1|ATP1B3-AS1	1.34160433813224	1.02220685296503	1.76080036528264	0.0341507670685787
AL136018.1|MIR9-3HG	1.35967079349134	1.01894359154553	1.81433465209714	0.0368459806273608
AL136018.1|ZNF710-AS1	1.30903840308947	1.0011357542396	1.71163754116898	0.0490380724787513
AL136018.1|AC019171.1	1.67329828803229	1.16398150009698	2.40547393622535	0.0054367518350245
AL136018.1|AL357033.4	1.46316806924186	1.11326273086404	1.92305081226186	0.0063449107407657
AL136018.1|LINC00460	0.711811881053805	0.543721047047447	0.931867833258884	0.0133840604204231
AL136018.1|AC007991.2	1.38682512852161	1.03073622097638	1.86593223169855	0.0307791418712135
AL136018.1|LINC02446	1.34447545273124	1.02660720026773	1.76076521041882	0.0314947782389584
AL136018.1|PLBD1-AS1	1.45352747012641	1.11258829365769	1.89894331843663	0.00610209805070798
AL136018.1|LINC01269	1.35945823741749	1.03872028775786	1.77923423761326	0.0253085784446243
RUSC1-AS1|C5orf66-AS1	1.35644573463524	1.03609691583994	1.7758425904767	0.0265586491561797
RUSC1-AS1|LINC01748	0.746530866749824	0.571018562503806	0.97598987424604	0.0325419556452635
RUSC1-AS1|AC004687.1	1.92354977312376	1.40955484966441	2.62497321800948	3.72300561367145e-05
RUSC1-AS1|LINC02321	0.738664446018889	0.561726342316402	0.97133625879532	0.0301491010085592
RUSC1-AS1|LINC02454	0.747732945387277	0.571126763137879	0.978950022488365	0.0344535085665363
RUSC1-AS1|AC004241.3	0.630118739925912	0.473743786600155	0.838110467379984	0.00150632629836768
RUSC1-AS1|AC022031.2	0.693976066845237	0.528402141886903	0.911432303499377	0.00861947688858709
RUSC1-AS1|MIR9-3HG	1.75484471812366	1.30394869577893	2.36165732186799	0.000206056794101657
RUSC1-AS1|AL365203.2	0.664811976226495	0.46223765648115	0.956163907325886	0.0276856755179048
RUSC1-AS1|AL133243.2	0.73964179820525	0.564660957198964	0.968846849915159	0.0285418864590272
RUSC1-AS1|LINC01116	0.697703576320143	0.497574514470327	0.978326393842963	0.0368875486381518
RUSC1-AS1|LINC01564	0.727823325651051	0.556790038635264	0.951394164055373	0.0200966160782744
RUSC1-AS1|LINP1	0.708061745061738	0.519218954920674	0.965587696806003	0.029167185127994
RUSC1-AS1|AC084018.1	1.38030688963876	1.0559450580375	1.80430515307792	0.0183605567844399
RUSC1-AS1|AC098487.1	0.732667172331803	0.560652596956549	0.957457770331675	0.0227035361021361
RUSC1-AS1|AC114489.2	0.717123308152077	0.546924879576292	0.940286058102506	0.0161560131179968
RUSC1-AS1|LINC00460	0.744676228294122	0.568437827056668	0.975555564023147	0.0323890728257341
RUSC1-AS1|AC112484.3	0.664873091765641	0.49047301310441	0.90128552712012	0.00854980837877757
RUSC1-AS1|LINC01589	0.733843563959362	0.561496193602546	0.959091766783682	0.0234647116487411
RUSC1-AS1|KDM4A-AS1	0.719074513155963	0.548265339358402	0.943098383851103	0.0171560157628293
RUSC1-AS1|LINC02544	0.678726397479588	0.517996639180868	0.889329172799456	0.00494514284187644
RUSC1-AS1|LINC00941	0.70940731578324	0.534440571211261	0.941655193852877	0.0175014409765587
RUSC1-AS1|MYOSLID	0.579318295490611	0.396673038912923	0.84606125087271	0.00472763295798218
RUSC1-AS1|BX470102.1	0.711818678117295	0.526583619495017	0.962213429659195	0.027074849034227
RUSC1-AS1|LINC01063	0.519031867983323	0.393705308989807	0.684253104621538	3.30547853080925e-06
RUSC1-AS1|HOXC13-AS	0.633565446285426	0.448978754699193	0.894040465223758	0.00939331536916623
RUSC1-AS1|NKILA	0.710176730018936	0.536777146383063	0.939591022566498	0.0165643403814081
RUSC1-AS1|AC005392.2	0.732186758834349	0.539375343625356	0.993922796338865	0.0456023001426049
RUSC1-AS1|AP000695.2	0.733032646138929	0.558834735716247	0.961530889121892	0.0248757579614979
RUSC1-AS1|AC104031.1	0.686308637518812	0.521610374716741	0.903010309541321	0.007174011858127
RUSC1-AS1|AC131235.3	0.740520007533487	0.566033466542753	0.968794097823856	0.0284362190719768
RUSC1-AS1|AC116914.2	1.34857760503211	1.0244407298865	1.77527259873359	0.0329967971625938
RUSC1-AS1|HOXC-AS1	0.753690510124064	0.569587604270735	0.997299415914023	0.0478285479346716
HOTAIRM1|LINC01176	1.42943092986887	1.07972645377919	1.89239855716607	0.0125666402025642
HOTAIRM1|C5orf66-AS1	1.40951119485485	1.04994246068651	1.89221970042254	0.0223538795984478
HOTAIRM1|AL354836.1	1.34874408946993	1.02539458314962	1.77405912687041	0.0324126660912285
HOTAIRM1|AL390719.2	1.49619387078878	1.08796262825704	2.0576038559084	0.0131908772116716
HOTAIRM1|ANKRD10-IT1	1.37915315340701	1.04963866650152	1.81211256907307	0.0210133398377147
HOTAIRM1|AL021707.6	1.86654992643463	1.37517924921904	2.5334941825596	6.23281227607897e-05
HOTAIRM1|LINC00460	0.69073636493903	0.514301119403374	0.927699178260926	0.0139455475622003
HOTAIRM1|SNHG12	1.34260402498591	1.02747962178314	1.75437597952557	0.0308821507307221
HOTAIRM1|MSC-AS1	0.746539879698326	0.562362869838143	0.99103589847672	0.0431495102628356
HOTAIRM1|LINC01269	1.48417216081814	1.05554254063697	2.0868576283229	0.0231569512458408
HOTAIRM1|AF001548.2	1.35784315269356	1.03803881628627	1.77617445358452	0.0255872870813666
LINC01176|C5orf66-AS1	1.37525467533121	1.03708815477379	1.82368819209288	0.0269065507976548
LINC01176|AL390719.2	1.33087633645356	1.00011564112459	1.77102701937585	0.0499073528844254
LINC01176|HLA-DQB1-AS1	0.676584592982962	0.511168683221248	0.89552964899414	0.00630766716469659
LINC01176|LINP1	0.722371342174089	0.552051494774415	0.945238552804981	0.017766039703869
LINC01176|AL021707.6	1.33416123384489	1.01521562309829	1.75330851633495	0.0386118644552554
LINC01176|LINC00460	0.601078628770563	0.453638168878959	0.796439856146898	0.00039248154453467
LINC01176|MYOSLID	0.587649088890339	0.446330276353975	0.773712808583415	0.000151868532514014
LINC01176|AL132712.1	0.696250444712735	0.533155690521484	0.909236627088289	0.00784422773984379
LINC01176|NKILA	0.729571455186446	0.54068761511114	0.984439985949111	0.0391552589739107
LINC01176|MSC-AS1	0.593859309495177	0.454039463197978	0.77673618277606	0.000142063724911418
AL512791.1|C5orf66-AS1	1.35104219770946	1.03375047894769	1.76572108759716	0.0275943925553704
AL512791.1|AC004687.1	1.4280423371791	1.04987626326363	1.94242406284773	0.0232038519591955
AL512791.1|AC022031.2	0.697104141885277	0.533147441795666	0.911481790097111	0.00835340441032661
AL512791.1|MIR9-3HG	1.47167908052772	1.09551195796185	1.97701111368272	0.0102978950027656
AL512791.1|LINC01116	0.665073219305532	0.472014644034821	0.93709462752345	0.0197353175139822
AL512791.1|LNCAROD	0.735880121729064	0.562584797337445	0.962556322387028	0.0251876108606671
AL512791.1|ZNF710-AS1	1.36727375215375	1.03573679654117	1.80493492127688	0.0272595146334222
AL512791.1|LINP1	0.741689634187247	0.55145049451487	0.997557385354703	0.0481392803244718
AL512791.1|AL357033.4	1.34883048956389	1.01406928198788	1.7941019631427	0.0397868317965699
AL512791.1|AC084018.1	1.42232135229806	1.08381856025869	1.86654676657331	0.0110730277160699
AL512791.1|AC114489.2	0.759683581466896	0.581382351080594	0.992667119801108	0.0440209725756455
AL512791.1|LINC00460	0.745049585893807	0.569647649843842	0.974460064204078	0.0316449669830332
AL512791.1|LINC02544	0.746849255972418	0.567990602586765	0.982029999451177	0.0366367076443488
AL512791.1|MYOSLID	0.659281303531159	0.45994066121246	0.945017202958199	0.0233409005591834
AL512791.1|HOXC13-AS	0.678736046977257	0.486558055296514	0.946819431826214	0.0225056938833198
AL512791.1|NKILA	0.710022212515373	0.540949319561986	0.93193858284807	0.0135892977941159
AL512791.1|AC004148.1	1.34558812019129	1.01671488749451	1.78084083499731	0.037903791003462
HM13-IT1|C5orf66-AS1	1.44392869325699	1.10428252778869	1.888040441413	0.00725411236697744
HM13-IT1|AC004687.1	1.47205326060387	1.0995319152499	1.9707848148837	0.00939481349366101
HM13-IT1|LINC02561	0.663959999003101	0.49274218323835	0.894672498666413	0.00711537062331164
HM13-IT1|AC004241.3	0.700964341812892	0.527789471024158	0.930960232192073	0.0141241158808329
HM13-IT1|AC022031.2	0.669389101665257	0.507218652395217	0.883409486840167	0.0045714974446134
HM13-IT1|KTN1-AS1	0.622203486119005	0.442712343623236	0.874466645701008	0.0062866050754764
HM13-IT1|AC104825.1	1.40699627517641	1.07453026281661	1.84232923619216	0.0130426863952452
HM13-IT1|MIR9-3HG	1.45368628718388	1.08903362005771	1.94043947094533	0.0111242183520265
HM13-IT1|LINC01116	0.654162576786239	0.458273179236671	0.933785122621396	0.0194258169263881
HM13-IT1|ZNF710-AS1	1.48232615053981	1.10510142612602	1.98831597229664	0.00861576732932358
HM13-IT1|LINP1	0.696047793601922	0.502682473575922	0.96379435617011	0.0291062487963562
HM13-IT1|AL357033.4	1.37289783599556	1.01838272887597	1.85082524932611	0.0375726544664818
HM13-IT1|AC098487.1	0.736351631121485	0.56260640479407	0.96375320301186	0.0258245512676722
HM13-IT1|LINC00460	0.741947703090413	0.565380835734517	0.973655913550683	0.0313584357487961
HM13-IT1|HOXC13-AS	0.656524436715767	0.458328918664199	0.940425791288006	0.0217358162390713
HM13-IT1|AC096992.2	1.36384362055941	1.04324892308035	1.7829583910314	0.0232290909648707
HM13-IT1|AC116914.2	1.32987242774766	1.01336126186652	1.74524203819074	0.039814225078522
KCNMB2-AS1|C5orf66-AS1	1.3536169348552	1.03165601035742	1.7760559604475	0.0288997270983379
KCNMB2-AS1|AL354836.1	1.40185157326636	1.04275540636562	1.88461054382711	0.0252698707146162
KCNMB2-AS1|LINC02454	0.721437092428832	0.545436958839014	0.954228476632776	0.0221186550185142
KCNMB2-AS1|KTN1-AS1	0.751701291126471	0.57487152556972	0.982923672417437	0.0369934397305616
KCNMB2-AS1|MIR9-3HG	1.51674365693156	1.07457055522617	2.14086577158996	0.0178375540871042
KCNMB2-AS1|LINC01564	0.653137471139891	0.492149810758151	0.8667859803702	0.00317708238706262
KCNMB2-AS1|LINP1	0.698506884474402	0.529535283179	0.921396332136769	0.0111065228099311
KCNMB2-AS1|AL132712.1	0.748947048359854	0.571395306746063	0.98167008833382	0.0362629755975731
CYTOR|C5orf66-AS1	1.62136339087462	1.18527228277831	2.21790324760351	0.00250028168121722
CYTOR|AL354836.1	1.44095559486516	1.09969231143205	1.88812179987812	0.00807071282490539
CYTOR|AL390719.2	1.5326391362552	1.09384862613924	2.14744770514715	0.0130934089438884
CYTOR|ANKRD10-IT1	1.4596947213587	1.06464251040091	2.00133721765448	0.0188246868629951
CYTOR|LINC01679	1.55915299046144	1.08854357689664	2.23322069897774	0.0154029791857143
CYTOR|AL441992.2	1.43515974545781	1.09251677721758	1.88526486543127	0.00943967729993861
CYTOR|AL357033.4	1.51297523341148	1.03384852564978	2.21414839807195	0.0330642604144958
CYTOR|NOP14-AS1	1.35838059313393	1.02963542917296	1.79208852329899	0.030269808727673
CYTOR|AL021707.6	1.5434802132382	1.11244911272239	2.14151923122827	0.00938350058969074
CYTOR|AL355312.4	1.53297016915	1.11283794406769	2.11171586306086	0.00894375918157278
CYTOR|LINC02560	1.49943569954731	1.14730444560632	1.9596432539654	0.00301555339683544
CYTOR|SNHG12	1.47933845552441	1.11491411177846	1.96287968990045	0.00665151610989176
CYTOR|AL121832.2	1.47444093233909	1.03477976327974	2.10090701432594	0.0316181417020167
CYTOR|PLBD1-AS1	1.56851851317091	1.03281251033656	2.38208803779708	0.034737566404255
CYTOR|AF001548.2	1.44408799716005	1.09965829134455	1.89639832660375	0.00821011798263615
LINC02298|C5orf66-AS1	1.42982751254082	1.09194205425833	1.8722666717029	0.00933820906200496
LINC02298|AC004687.1	1.55440532419	1.1119837316815	2.17285185298222	0.00984915477895498
LINC02298|AL390719.2	1.32581477595862	1.01333869837246	1.73464688852148	0.0397257793904419
LINC02298|LINC02454	0.735352172740246	0.559191625348666	0.967008076375676	0.0278022065007909
LINC02298|AC022031.2	0.699740719091187	0.530950565003179	0.922189571361168	0.0112409708838745
LINC02298|AC104825.1	1.34439655517232	1.00817178183218	1.79275211836872	0.0438640438086013
LINC02298|MIR9-3HG	1.84865855462159	1.28107196331148	2.66771777811878	0.00102473643377069
LINC02298|AL035461.3	1.40746479243095	1.07175113945224	1.84833686572532	0.0139569590206646
LINC02298|LINP1	0.715101979088494	0.535805225669834	0.954396889013153	0.0227926869653018
LINC02298|AC084018.1	1.37877842136038	1.03861789191589	1.8303458374882	0.0262765998707763
LINC02298|LINC00460	0.739971788393461	0.566126375403063	0.967201443720714	0.0275216459544643
LINC02298|MIR155HG	1.43136512722575	1.03745908479762	1.97483077401326	0.028969130214315
LINC02298|AC007991.2	1.3975685782213	1.00537127771975	1.94276281222346	0.0463885794610179
LINC02298|AC012236.1	1.42664827012168	1.02065731390418	1.99413187846148	0.0375591521658125
LINC02298|ITGB2-AS1	1.55749756319498	1.08822191416917	2.22913968904066	0.0154295336115435
LINC00685|LINC01748	0.671898378524176	0.51149494846516	0.882603889672953	0.00427300803376875
LINC00685|AC004687.1	1.33191646892478	1.01706871143025	1.74422972632634	0.0372547180203133
LINC00685|AC093484.4	0.633412278902176	0.470214912206886	0.853250513006959	0.0026645830110043
LINC00685|AL121899.1	0.71148224490741	0.540669901808369	0.936258857993365	0.0150919573233352
LINC00685|LINC02454	0.665373407063447	0.503743340950908	0.878863768186993	0.00411242615283582
LINC00685|MIR1915HG	0.714623758094321	0.530574283437905	0.962517656008139	0.0270082537039418
LINC00685|AC004241.3	0.691612369501111	0.503221895518083	0.950530320534816	0.0230459920022736
LINC00685|AC022031.2	0.642109197418732	0.48067754560887	0.857756359073244	0.00271290133918485
LINC00685|DLGAP1-AS2	0.630634790541038	0.470701064282668	0.844910430884239	0.00200704283072894
LINC00685|MIR9-3HG	1.40482517563813	1.07101456425899	1.84267687850924	0.0140654239451179
LINC00685|AL133243.2	0.708338514452256	0.527958448149218	0.950346476726175	0.0214713251207527
LINC00685|LNCAROD	0.683887092121544	0.52282842752445	0.894560299609165	0.00555086126771834
LINC00685|LINP1	0.546996708662226	0.377316066320066	0.79298345868342	0.00145171437601076
LINC00685|AC098487.1	0.654217714140018	0.497139947775742	0.860926222906674	0.0024544179230194
LINC00685|AC114489.2	0.741545016861013	0.55670511904899	0.987756342120163	0.04093559660271
LINC00685|LINC00460	0.583071641311944	0.438975773790861	0.774467656759973	0.000195607395466409
LINC00685|LINC01807	0.736522185704921	0.561692658775755	0.965768239196665	0.0269742101661443
LINC00685|LINC01589	0.739854537485045	0.565797378636099	0.967457180442803	0.0276849721476011
LINC00685|LINC02544	0.6802853820409	0.519450459778542	0.890918839913692	0.00512274339193626
LINC00685|LINC00941	0.681632525467425	0.505177867439307	0.919721408481777	0.0121602766719735
LINC00685|AP000251.1	0.757944086139998	0.578656583144078	0.992780959292325	0.0441591086841483
LINC00685|BX470102.1	0.596680468029379	0.418275532790927	0.851179552751218	0.00438604061085064
LINC00685|LINC01063	0.609955747343484	0.465945193690492	0.798475912522199	0.000320959313524981
LINC00685|HOXC13-AS	0.553233800608217	0.371684550464227	0.823460748511444	0.00353258207584021
LINC00685|NKILA	0.665159745259341	0.482470091551197	0.917025727524341	0.0128222252685915
LINC00685|AP000695.2	0.64146271665741	0.475785982311188	0.86483089489673	0.00358444485377557
LINC00685|LINC02870	0.732912019547472	0.556109857211936	0.965924306917006	0.0273761598240826
LINC00685|AC131235.3	0.669011866980963	0.506167287223088	0.884246946531908	0.00473737171270418
LINC00685|AC124067.2	0.73980923029864	0.550803854748403	0.993670782287952	0.0452689605577733
LINC00685|TYMSOS	0.7055087994205	0.51159152007087	0.972929860117312	0.0333932867190719
AC015813.1|LINC01748	0.702110396079884	0.536393440713161	0.919025049277334	0.0100324720545236
AC015813.1|AC004687.1	1.45857237982547	1.0960595355236	1.94098342128234	0.00962235774286361
AC015813.1|AL121899.1	0.733270637148413	0.560191090358173	0.959825739035326	0.0239171558486079
AC015813.1|LINC02454	0.715230630433757	0.545419856356771	0.937910214944668	0.0153725802621168
AC015813.1|ATP2A1-AS1	0.644082525267458	0.462308705550886	0.897327466201572	0.00931423181861618
AC015813.1|AC004241.3	0.708608417034703	0.532433671633803	0.943076885336018	0.0181854531361029
AC015813.1|KTN1-AS1	0.663975911592383	0.471751028903553	0.934526867274875	0.0188611538423443
AC015813.1|DLGAP1-AS2	0.738145684551853	0.563405653848087	0.967081263564025	0.0276074534313323
AC015813.1|MIR9-3HG	1.3327680938867	1.00862278543444	1.76108533114024	0.0433470975918536
AC015813.1|LINC01116	0.601783961659142	0.412993918946024	0.876874742936595	0.00819289229795376
AC015813.1|LNCAROD	0.735149980098273	0.562921217446923	0.960073055497235	0.0238746803969302
AC015813.1|LINP1	0.64034408032484	0.460692168947391	0.890053204385791	0.00797188199964525
AC015813.1|AC098487.1	0.747323638363664	0.571788141856949	0.976747469164601	0.0329905234564991
AC015813.1|GASAL1	0.69533285591569	0.517742847062818	0.93383768266181	0.0157397300895161
AC015813.1|AL139288.1	0.696343944937078	0.531705055837567	0.911962157077297	0.00854980067126809
AC015813.1|AC055822.1	0.741112998360217	0.54990658399755	0.998803237352979	0.0490876935408191
AC015813.1|LINC00460	0.752438767622288	0.573708394815434	0.986849947006766	0.0398181494256969
AC015813.1|LINC01589	0.763953032450737	0.584118930190085	0.99915309301952	0.0492811685393825
AC015813.1|AC134312.5	0.713420182119054	0.538228748457398	0.94563576864581	0.0188360326597598
AC015813.1|LINC00941	0.67058037087096	0.498373416053513	0.902291372919359	0.00831630664017453
AC015813.1|MYOSLID	0.586188897623701	0.391097271434399	0.87859836617379	0.00968708066335438
AC015813.1|AC034213.1	0.670007408792749	0.497734061357863	0.901907188373862	0.0082715593649498
AC015813.1|AP000251.1	0.761980978305451	0.581015591674447	0.99931055141918	0.0494200964721139
AC015813.1|LINC01063	0.678359035361602	0.515650057004326	0.892409444362503	0.00554616569975934
AC015813.1|HOXC13-AS	0.579036208377511	0.397490759772865	0.84349867857002	0.0044176552663336
AC015813.1|NKILA	0.707622790994974	0.53312145630737	0.939241908970969	0.0166733870052793
AC015813.1|ZNF687-AS1	0.699739311894002	0.529510558450597	0.924693751230597	0.0120577109377366
AC015813.1|AP000695.2	0.715387677600975	0.545702821905903	0.937835592412538	0.0153265908597674
AC015813.1|AC131235.3	0.710501546867884	0.543646653179967	0.928567195528277	0.0123272264409218
AC015813.1|TYMSOS	0.717658927626239	0.533419680370232	0.965533060280362	0.0284029294985149
AC015813.1|CCDC18-AS1	0.694332270776784	0.497825390752731	0.968406415576947	0.0316274790095149
AC046143.2|C5orf66-AS1	1.46705087068148	1.11628736735679	1.92803244048483	0.00597696795052223
AC046143.2|AL390719.2	1.4772760738274	1.12743051806069	1.93567990518546	0.00465773345605595
AC046143.2|MIR9-3HG	1.71142006320432	1.18548481826371	2.47068421932903	0.00412768569200495
AC046143.2|LINC01564	0.709586629217837	0.531737344564869	0.946920861420343	0.0197826464797579
AC046143.2|PICSAR	1.41328285146783	1.0783559256816	1.85223484258274	0.0121895864212987
AC046143.2|LINP1	0.650431985198008	0.49159336313063	0.860592919063073	0.00260442612693362
AC046143.2|AL357033.4	1.3462960075138	1.02860656115865	1.76210517051918	0.0303606720702158
AC046143.2|AC091057.1	1.60090741505918	1.10899610639421	2.31101311971642	0.0119949479666215
AC046143.2|AL021707.6	1.37472170144872	1.05224767882304	1.79602178695031	0.0196291006604427
AC046143.2|LINC00460	0.650211418539046	0.494579990512175	0.854815999249674	0.00204402898573079
AC046143.2|MYOSLID	0.675645388692477	0.50478853823851	0.904332520810359	0.00838842891775761
AC046143.2|MSC-AS1	0.735320963038431	0.562303543251867	0.961574802742398	0.0246888310264683
AC107959.3|C5orf66-AS1	1.39177733551135	1.06468693623534	1.81935561123003	0.015583054872058
AC107959.3|LINC01410	0.699127103938547	0.534580817524032	0.914321448579714	0.00894405668698085
AC107959.3|AL390719.2	1.35707248198825	1.03072998458469	1.78673925170789	0.0295826308699143
AC107959.3|MIR9-3HG	1.40754089645162	1.05304604684567	1.88137202653038	0.0209379825294301
AC107959.3|LINC01116	0.665209172205139	0.469618993278755	0.942260106850462	0.0217472897346395
AC107959.3|LNCAROD	0.702974611057078	0.537958548067643	0.918608516522192	0.00982587972972882
AC107959.3|LINP1	0.545136463137027	0.390104244659609	0.761780389497812	0.000379848479335385
AC107959.3|LINC00460	0.711472769223187	0.54246674243067	0.933132783547197	0.0138894506407192
AC107959.3|LINC00941	0.678048956161613	0.509813584234176	0.901800974257038	0.00757715756312454
AC107959.3|AL132712.1	0.696055090820731	0.50060383862881	0.967816568855158	0.0312024139973271
AC107959.3|LINC01063	0.71217097025957	0.539966538532683	0.939294298233181	0.0162437850086499
C5orf66-AS1|LINC01748	0.63538603825029	0.484009798136219	0.834105877934683	0.00108909795392769
C5orf66-AS1|AC093484.4	0.649092333435972	0.496601635918657	0.848408113972399	0.001560559170976
C5orf66-AS1|AC026740.1	0.605797737030666	0.462102587589842	0.794176245810622	0.000285473043035252
C5orf66-AS1|LINC02321	0.676040037568683	0.512178182286139	0.892326436780037	0.00570336640587193
C5orf66-AS1|LINC01410	0.652803911618797	0.499112298404997	0.853821771947216	0.00184703233983761
C5orf66-AS1|TBILA	0.746106606687276	0.568827559669921	0.978635896026958	0.0343462356983718
C5orf66-AS1|LINC02561	0.680324538446838	0.509956104578208	0.907610426579218	0.00881566040537408
C5orf66-AS1|LINC02454	0.62722465518032	0.479951063404835	0.819689335148387	0.000635185115794502
C5orf66-AS1|AC084117.1	0.653625200067745	0.499621405931389	0.855099275354645	0.00192309669600318
C5orf66-AS1|HLA-DQB1-AS1	0.726749546129291	0.556001463736899	0.949934374721466	0.019498670918107
C5orf66-AS1|AC124798.1	0.723554151630855	0.55096386398936	0.95020861540995	0.0199490443546114
C5orf66-AS1|AC120053.1	0.687352351461212	0.524666830368313	0.900482416103184	0.00651509977510286
C5orf66-AS1|AC112484.1	0.715429285151344	0.539395541529976	0.948912296531689	0.0201326398541059
C5orf66-AS1|LINC01004	0.653882685753118	0.500399056012013	0.854443192069983	0.0018554800520693
C5orf66-AS1|MIR1915HG	0.617809916815633	0.472728951620805	0.807416368316507	0.000421267377560057
C5orf66-AS1|U62317.4	0.760192849830845	0.581476379274511	0.993837737063303	0.0449449212179311
C5orf66-AS1|AC108047.1	0.701963854996551	0.537091802077981	0.91744698357931	0.00957650541327173
C5orf66-AS1|AC091729.1	0.673550239255408	0.509919228029589	0.889689778034204	0.00538432910066512
C5orf66-AS1|AP000695.1	0.758585869905599	0.579441743099342	0.993115406119051	0.0444072391107299
C5orf66-AS1|ATP2A1-AS1	0.677642028666988	0.517481820225343	0.887371693204503	0.00467653330947455
C5orf66-AS1|AC004241.3	0.674821655268009	0.516372778190196	0.881890536551334	0.00397095451748326
C5orf66-AS1|AC022031.2	0.647282211914079	0.494993673447394	0.846423468288852	0.00148156111458194
C5orf66-AS1|DLEU2	0.675540071186119	0.51718168332929	0.882386987954456	0.00400131737488289
C5orf66-AS1|LINC00205	0.725209707891311	0.547271934338466	0.961001446302077	0.0252918392986195
C5orf66-AS1|AP003352.1	0.632154945918368	0.481384632260582	0.830146724402978	0.000970191964519527
C5orf66-AS1|AC006206.2	0.764278315802474	0.584412718855339	0.999501422812899	0.0495757168040525
C5orf66-AS1|AC128709.2	0.705679301012803	0.532484307697228	0.93520742053693	0.0152583909090296
C5orf66-AS1|LBX2-AS1	0.665990740255032	0.498275320244559	0.89015780650695	0.00603220283543145
C5orf66-AS1|AC138028.4	0.733172941894051	0.560821048893614	0.958492131823582	0.0232059539838343
C5orf66-AS1|DLGAP1-AS2	0.680528742743367	0.520699683205172	0.889417421668344	0.00483282342658734
C5orf66-AS1|AL049840.2	0.741751658491035	0.567768255842816	0.969049462015926	0.0284885405330803
C5orf66-AS1|AC090204.1	0.718184133004343	0.549875069077719	0.938010246153384	0.0151127567116524
C5orf66-AS1|ANKRD10-IT1	0.710309966944227	0.534999977213387	0.943065926410442	0.0180146143218135
C5orf66-AS1|AL391244.2	0.685062688568035	0.522657520632633	0.897931951117823	0.00614761890568187
C5orf66-AS1|AP001505.1	0.698222974985822	0.50585308283128	0.963748841994613	0.0289244824696385
C5orf66-AS1|LINC01932	0.738819493686897	0.562655620695213	0.970139147596729	0.0293984175750341
C5orf66-AS1|LINC00668	0.758533234700122	0.577071512676885	0.99705609357777	0.0475802890344707
C5orf66-AS1|AL133243.2	0.632760081797415	0.484426821447205	0.826513527719494	0.000785093966565884
C5orf66-AS1|MUC12-AS1	0.728959286325207	0.557761854771527	0.9527034460566	0.0206282090725814
C5orf66-AS1|LINC01116	0.706266021925573	0.532892747653392	0.936045190937772	0.0155268971416822
C5orf66-AS1|LINC02100	0.744328754527647	0.569240522795729	0.973271003433971	0.0309302991571258
C5orf66-AS1|LNCAROD	0.622869617763479	0.47622028096545	0.814678786771305	0.000547528253485858
C5orf66-AS1|FOXD3-AS1	0.600001108726538	0.45570413746454	0.789989163750104	0.000273112314365756
C5orf66-AS1|AC021028.1	0.640202810392332	0.489493702620889	0.837313404114772	0.00112798857248091
C5orf66-AS1|AL441992.2	0.606319250703293	0.427773865464891	0.85938638017047	0.00493196861671944
C5orf66-AS1|LINC01564	0.575169427344738	0.440201756211232	0.751518742222666	5.04536587898047e-05
C5orf66-AS1|LINP1	0.756920378709446	0.574361760818995	0.997504532489593	0.0479617327273468
C5orf66-AS1|MIR31HG	0.754774922654263	0.571719660752641	0.99644147818493	0.047131359747798
C5orf66-AS1|AC048341.2	0.745815074458739	0.570167961609703	0.975572397508118	0.0323175870115098
C5orf66-AS1|AC098487.1	0.633305106875382	0.484472467710384	0.8278599613512	0.000831510036202867
C5orf66-AS1|MIR924HG	0.642970581211333	0.485134531359532	0.85215778630456	0.00211792096227101
C5orf66-AS1|AL031186.1	0.719972008102748	0.547449752395116	0.946862593660253	0.0187422344189402
C5orf66-AS1|AC091057.1	0.664052075086627	0.508125481741901	0.867827287297592	0.00271632053918019
C5orf66-AS1|MIR4435-2HG	0.629973887973616	0.467169074070733	0.849514922018373	0.00245304755137269
C5orf66-AS1|GASAL1	0.737858991981722	0.563800794303799	0.965652935485079	0.0267895690443383
C5orf66-AS1|AL139288.1	0.670598313477813	0.507946249720674	0.88533402557177	0.00481363000613216
C5orf66-AS1|AL022328.2	0.736329082712429	0.563588530809191	0.962014818274732	0.0248413940585602
C5orf66-AS1|AC055822.1	0.740191041170387	0.566474420914981	0.967180082984065	0.0274898541144181
C5orf66-AS1|AC015922.2	0.707057865901156	0.538276838154916	0.928761541080498	0.0127366746399679
C5orf66-AS1|AL355488.1	0.702682581210191	0.53571239433208	0.921693832661526	0.0108021281006422
C5orf66-AS1|AL021707.6	0.755991288607641	0.573641855568928	0.996306010278513	0.0470064136625331
C5orf66-AS1|AL355312.4	0.707167124687676	0.53952095364757	0.92690624684376	0.0120813131719068
C5orf66-AS1|MIR503HG	0.741065479600469	0.566066132654526	0.970165875284117	0.0292324476356705
C5orf66-AS1|AC009118.2	0.692116974389929	0.526271204272246	0.910226328839502	0.00846454604002062
C5orf66-AS1|LINC00460	0.574515108199294	0.439421979185986	0.751140418967401	5.07295766775764e-05
C5orf66-AS1|AC105118.1	0.660450994601979	0.491690758532547	0.887133851310467	0.00586128484760817
C5orf66-AS1|AC018653.3	0.731406509873128	0.559657717350359	0.955861888615565	0.0219900990536341
C5orf66-AS1|LINC01807	0.725467521499097	0.545826917835329	0.964230798358726	0.0270437386828313
C5orf66-AS1|AC073365.1	0.718236199809097	0.533913178198303	0.966193118620897	0.0287240167735411
C5orf66-AS1|LINC01503	0.648982309239183	0.424289905847692	0.992665703097386	0.0461615653159525
C5orf66-AS1|AC112484.3	0.56034932221412	0.421612972343372	0.744738382124781	6.59212670226963e-05
C5orf66-AS1|AL360181.2	0.674692508961375	0.516374923030774	0.881549357542031	0.00392697452065999
C5orf66-AS1|MAFA-AS1	0.645805596060335	0.484347817249574	0.861085470088822	0.00289311001235719
C5orf66-AS1|AC134312.5	0.7197833650262	0.550942776367434	0.940366431491095	0.0159187999889133
C5orf66-AS1|AL928654.2	0.731657704622411	0.559846523568257	0.956195982644284	0.0221391344875236
C5orf66-AS1|AC010542.6	0.689740944361573	0.527921596460817	0.901161410175619	0.00647187545953934
C5orf66-AS1|LINC00942	0.604834688650773	0.454158029818859	0.805501557995542	0.000582646365887568
C5orf66-AS1|KDM4A-AS1	0.619853402493787	0.473735490155869	0.811039596076513	0.000488656748556933
C5orf66-AS1|LINC02693	0.730117972725462	0.558667521425777	0.954185152443233	0.0212571246840342
C5orf66-AS1|LINC02544	0.71527604222424	0.546283567413413	0.936546231845179	0.0148229826596082
C5orf66-AS1|LINC00941	0.668790110676676	0.510819667289586	0.875612747081947	0.00343175903068177
C5orf66-AS1|LINC01127	0.732137687664721	0.55767134290388	0.961185473343273	0.0247671007921442
C5orf66-AS1|MYOSLID	0.705676602638153	0.530564638933723	0.938583974446009	0.0165966383709591
C5orf66-AS1|AC034213.1	0.711700724383256	0.527259458510153	0.960661611493685	0.026270291855561
C5orf66-AS1|AL132712.1	0.655251191248781	0.495420066796806	0.866646614476043	0.00304457335244265
C5orf66-AS1|AC027031.2	0.649854800860133	0.495207155656946	0.852797172610968	0.00188153998601348
C5orf66-AS1|AL121832.2	0.721568900453597	0.546295082829447	0.9530777311872	0.0215354720750134
C5orf66-AS1|AC009902.2	0.656481243644231	0.50252923152502	0.857597123154057	0.00202437515192854
C5orf66-AS1|AC005083.1	0.670772475517402	0.512361362842309	0.878160896863377	0.00367006423666384
C5orf66-AS1|SNHG28	0.758776927355388	0.579247213528825	0.993949408887806	0.045067605866383
C5orf66-AS1|AP000251.1	0.545972485415085	0.415017151275946	0.718249725135159	1.52485552050202e-05
C5orf66-AS1|LINC01094	0.752595738744714	0.57572718708931	0.983799894599799	0.0375753226200565
C5orf66-AS1|VPS9D1-AS1	0.69503825778293	0.498847305624027	0.968388872377751	0.0315722887414916
C5orf66-AS1|LINC01063	0.549248645766322	0.416681390867418	0.723992195207314	2.12243381623997e-05
C5orf66-AS1|AL138724.2	0.743783909913393	0.566895506462059	0.975866801447436	0.0326574424049709
C5orf66-AS1|AL031673.1	0.630431360878725	0.480054459964555	0.827913776301019	0.0009059227849706
C5orf66-AS1|NKILA	0.684920449198686	0.523898413494732	0.895433178736371	0.00564558105007507
C5orf66-AS1|MSC-AS1	0.666839944130584	0.507672910604682	0.87590947202291	0.00358919081645096
C5orf66-AS1|AC099850.4	0.576609728880092	0.359879298705609	0.923861918801696	0.0220660225093887
C5orf66-AS1|ZNF687-AS1	0.71976455414019	0.550623607017752	0.940862336437974	0.0161290076124582
C5orf66-AS1|AP000695.2	0.761805528191621	0.582469453550211	0.996357249716764	0.046965418858822
C5orf66-AS1|AC124283.2	0.713481372081592	0.545882701012479	0.932536728794037	0.0134642870808706
C5orf66-AS1|AC002116.2	0.662967083153581	0.506356289024631	0.868015985723814	0.0027950541405863
C5orf66-AS1|TRPM2-AS	0.644028133068347	0.489273983181114	0.847730004948912	0.00170052320714883
C5orf66-AS1|AC138696.2	0.759720868183733	0.57956951815274	0.995869830065382	0.0465982474932609
C5orf66-AS1|LINC02870	0.643021769702385	0.491936053327012	0.840509642492761	0.00123170831480545
C5orf66-AS1|AC004148.1	0.649042031677715	0.49575718988655	0.84972153198774	0.00166273476764372
C5orf66-AS1|AC027796.4	0.745369132430853	0.569953526649553	0.97477270970959	0.0318251737032899
C5orf66-AS1|AC131235.3	0.551435481788795	0.421290320150298	0.721785134932978	1.46656931188643e-05
C5orf66-AS1|AF001548.2	0.722254929840557	0.531440677352125	0.981581211054623	0.0376418913872899
C5orf66-AS1|AC096992.2	0.7228236198703	0.552361302321594	0.945891725662944	0.018014220345756
C5orf66-AS1|AC124067.2	0.762844112170596	0.583905590756244	0.996618543623907	0.0471668361631708
C5orf66-AS1|TYMSOS	0.717798950606283	0.549030469113722	0.938445792131	0.0153287438473734
C5orf66-AS1|HOXC-AS1	0.721716686999475	0.547707508891394	0.951009376058752	0.0205138955359975
C5orf66-AS1|CCDC18-AS1	0.702868836600336	0.537843035087096	0.918529327769225	0.00981216444591303
AC093159.1|LINC01748	0.6842227459374	0.515333999213159	0.908460856013634	0.00869666237076216
AC093159.1|LINC02321	0.724314580291706	0.538507897140857	0.974231973214543	0.0329594627020454
AC093159.1|LINC02561	0.62246771465908	0.472847047943618	0.819432113360893	0.000725640346356785
AC093159.1|LINC02454	0.677255983462436	0.50527211743237	0.907779494080365	0.00912635332637789
AC093159.1|AC124798.1	0.727657516395231	0.531269174711431	0.996642542745071	0.0476003857570258
AC093159.1|AC112484.1	0.734722762423971	0.549645899730145	0.982118738425849	0.0373592841708729
AC093159.1|MIR1915HG	0.650653530101515	0.455265526749134	0.929896931262363	0.0183299505819782
AC093159.1|AC022031.2	0.701960665463692	0.518955799975113	0.949500469754571	0.0216642833668622
AC093159.1|DLGAP1-AS2	0.663961508741368	0.473170829938726	0.931682295688435	0.0178183898327103
AC093159.1|MIR1-1HG	0.699226663508635	0.531415948660881	0.920028704809191	0.0106112099880182
AC093159.1|LINC00668	0.755181661835181	0.573000411163397	0.995286096242466	0.0462057032518911
AC093159.1|AL133243.2	0.688278387249002	0.479373050431804	0.988222299787961	0.0429536158861054
AC093159.1|LINC02820	0.66270227172843	0.501312510375765	0.876048955221232	0.00386125124323233
AC093159.1|MUC12-AS1	0.641296746641766	0.447770925034681	0.91846409460699	0.0153490578028236
AC093159.1|LNCAROD	0.602571423570532	0.451892386226753	0.803492892490609	0.000560308247027692
AC093159.1|FOXD3-AS1	0.719198794170773	0.535638141140193	0.96566481325555	0.0283545119339399
AC093159.1|LINP1	0.599197693917305	0.410739844808864	0.874124779793138	0.00785578934957128
AC093159.1|AL031186.1	0.735947602138952	0.542696174136361	0.998014909458313	0.0485241145389364
AC093159.1|AC114489.2	0.63855945832404	0.45852480321778	0.889282714814064	0.00794603642087138
AC093159.1|AC009118.2	0.712086313354774	0.529148882281635	0.958268900580066	0.0250044282401124
AC093159.1|LINC00460	0.696142111412184	0.514401500182679	0.942092585479073	0.0189559007577249
AC093159.1|AC105118.1	0.712718056482578	0.544345043030679	0.933171036532566	0.0137787217656074
AC093159.1|LINC01807	0.704136599218876	0.538693449528021	0.920390531561001	0.0102567928762395
AC093159.1|LINC01589	0.733379929198297	0.540281116783952	0.995493093951632	0.0467081823488231
AC093159.1|MAFA-AS1	0.721874926484969	0.548894157180966	0.949369569105973	0.0197167854361294
AC093159.1|LINC00942	0.714326489078383	0.545583873114896	0.935259193212246	0.0144146867328964
AC093159.1|LINC02544	0.690961502233265	0.513159467255516	0.930369267319248	0.0148730049333305
AC093159.1|LINC00941	0.653078827622482	0.466130822453881	0.915004832427606	0.0132784119916421
AC093159.1|AC034213.1	0.723136614510076	0.551888728601479	0.94752173063984	0.0187277813237706
AC093159.1|LINC01063	0.682425948152455	0.509347222723975	0.914317687296298	0.0104627808246988
AC093159.1|AC002116.2	0.631903364949652	0.444289313028132	0.898742893258405	0.0106504595239476
AC093159.1|LINC01405	0.749530300362808	0.572703576464811	0.980953663027247	0.0357257234118699
AC093159.1|AC131235.3	0.614211497304228	0.444841328184446	0.848068152661119	0.00306534148622937
AC093159.1|AC124067.2	0.635577089213906	0.443220181385957	0.911416612552338	0.0137280676421502
AC093159.1|TYMSOS	0.520099766399576	0.339623366071912	0.796481614729701	0.00264323113076245
AC093159.1|HOXC-AS1	0.711391721318939	0.533376831451865	0.948819204957903	0.0204761242690041
LINC01748|AC004687.1	1.39704227903417	1.06562323780159	1.83153581882791	0.0155207651101323
LINC01748|AC034206.1	1.45877377213037	1.11405054357208	1.91016550418999	0.00604833555801903
LINC01748|AL390719.2	1.59930733103107	1.19907737278376	2.13312668318611	0.00139623551465012
LINC01748|LINC01004	1.37513176485629	1.05119762477094	1.79888854974232	0.0201107214383763
LINC01748|MIR1915HG	1.3393828106434	1.02473150429025	1.75065010291603	0.0324534563968553
LINC01748|U62317.4	1.30722945159486	1.00033598626542	1.70827488221901	0.0497130651615117
LINC01748|AC091729.1	1.3247026273789	1.00782139644038	1.74121829243022	0.0438191276031688
LINC01748|AP003352.1	1.33907493964595	1.01363871097434	1.76899488404916	0.0398479267903713
LINC01748|AC006206.2	1.41926636077225	1.08290800570512	1.86009983508074	0.0111773120171534
LINC01748|AC128709.2	1.32146114302653	1.00845809626644	1.73161339969809	0.0432763695461579
LINC01748|DNM3OS	1.46808820951695	1.11174362437488	1.93865109155411	0.00679540375813371
LINC01748|AC104825.1	1.39603595330386	1.06763148989035	1.82545794253144	0.0147598258835379
LINC01748|AP005482.2	1.49030646650869	1.13288557621035	1.96049222512585	0.00434789178006308
LINC01748|AC138028.4	1.33278272059423	1.01900538653352	1.74317997116506	0.0359559657207363
LINC01748|AL049840.2	1.35761115201504	1.0369065546275	1.77750640291568	0.0261786818002657
LINC01748|AC090204.1	1.37185332326706	1.04556790261558	1.79996108894596	0.0225174850952419
LINC01748|ATP1B3-AS1	1.55722952558266	1.18957980955964	2.03850450037822	0.00126684419743208
LINC01748|MIR9-3HG	1.62876672949502	1.23748554754191	2.14376730651883	0.000501311375340684
LINC01748|LINC01932	1.35589618646903	1.03574180436952	1.77501232520045	0.0267251237167872
LINC01748|LINC02100	1.45450329663409	1.1122138836657	1.90213399687728	0.00620310568807947
LINC01748|AC021028.1	1.32300689414241	1.01078207852364	1.73167617346849	0.0415449457433721
LINC01748|ZNF710-AS1	1.54079595385929	1.17571426986316	2.01924245735783	0.00172910479158194
LINC01748|AC019171.1	1.35490645001944	1.01640640686055	1.80613923319765	0.0383663656475551
LINC01748|AL139288.1	1.47106067735054	1.11756462829326	1.93637080278025	0.00591161449620733
LINC01748|AL022328.2	1.4956714098305	1.14173792100189	1.95932264754887	0.00347692692136398
LINC01748|AL021707.6	1.35939978954593	1.01402135412284	1.82241506088999	0.0400660213584392
LINC01748|AL021707.8	1.43520615069913	1.09645213307511	1.87861980734867	0.00853105172784933
LINC01748|AC018653.3	1.36581479358732	1.03924890808773	1.79499832606463	0.025345171653248
LINC01748|AC103691.1	1.3334873260108	1.01668091570055	1.74901330512942	0.0375715346815776
LINC01748|MIR155HG	1.4930289494523	1.13617014336544	1.96197326335274	0.0040272418934101
LINC01748|AL928654.2	1.40728059840388	1.07302578950245	1.84565804663677	0.0135345439471497
LINC01748|AL354733.3	1.57318513222971	1.19405203650791	2.07269983601944	0.00127947356297204
LINC01748|Z82243.1	1.3763973633756	1.04946616167454	1.80517464125234	0.0209485130466965
LINC01748|AC009902.2	1.46821973725704	1.12244950567006	1.92050438436807	0.00506206407336491
LINC01748|SNHG28	1.39533725334672	1.06363867150265	1.83047693050366	0.0161528029881074
LINC01748|BX470102.1	1.51043562113283	1.14376785600455	1.9946493107058	0.00365183898429391
LINC01748|C1RL-AS1	1.31837644343719	1.00640928730953	1.72704730424007	0.0448200648870674
LINC01748|AL138724.2	1.39057990828663	1.03361059743821	1.8708326773382	0.0293785594150406
LINC01748|AC007991.2	1.5344169227847	1.15507555473913	2.03833877642732	0.00312723689478738
LINC01748|AC106820.3	1.32292874219936	1.00534673084861	1.74083269307484	0.0457127082150058
LINC01748|AP000695.2	1.34541067047464	1.02827278426138	1.76035960489536	0.0305226302938163
LINC01748|AC124283.2	1.4321585796963	1.09488916984581	1.87332038153832	0.00875104310326025
LINC01748|TRPM2-AS	1.36003479263721	1.03935013965869	1.77966458713438	0.0250088834635574
LINC01748|PLBD1-AS1	1.37169668557837	1.03855280930217	1.81170546203708	0.0259840205305305
LINC01748|AC138696.2	1.43816480423338	1.07955997951641	1.91588984714137	0.0130245461435317
LINC01748|LINC02870	1.33532605097493	1.02020836715884	1.74777596402	0.0352351929657607
LINC01748|AC004148.1	1.38662775990978	1.060307702775	1.81337600351321	0.016953213586868
LINC01748|AC027796.4	1.49243622835709	1.13924254433224	1.95512878867976	0.00365931947046904
LINC01748|AC131235.3	1.31381794893592	1.00331981226021	1.72040617742581	0.0472495258923379
LINC01748|ASMTL-AS1	1.4434183536042	1.10467304060985	1.886039096574	0.0071568713607427
LINC01748|AC096992.2	1.46162449968386	1.11681905714368	1.9128847814792	0.00569620540174615
LINC01748|AC012236.1	1.34612892437018	1.02519095469244	1.76753713318671	0.0324355086026466
LINC01748|AC008011.2	1.39349757306027	1.06269787260886	1.82726957132019	0.0164058743646062
LINC01748|AL121820.2	1.4306349421186	1.0802356388648	1.89469432776867	0.0124754466370548
LINC01748|AC116914.2	1.42843738689355	1.09104086485856	1.87017135104264	0.00949324931433796
LINC01748|ITGB2-AS1	1.42662315975657	1.08584528574272	1.8743495658884	0.0107305944720162
AC004687.1|AC093484.4	0.533568633001952	0.390446680679164	0.729153301107228	8.06822289547393e-05
AC004687.1|AL121899.1	0.611340959034785	0.463004521074434	0.807201120469161	0.00051959715309879
AC004687.1|AC026740.1	0.580464467122897	0.403677691061251	0.834673317483735	0.00333399674696152
AC004687.1|LINC02321	0.619487308604105	0.471754955765882	0.813482764369749	0.000570870890640623
AC004687.1|AC034206.1	0.748406119806227	0.570111846008239	0.982459361413302	0.0368496405298274
[truncated: 2,147 more rows]
